# Supplementary material for: Deregulation upon DNA damage revealed by joint analysis of context-specific perturbation data
Source: BMC Bioinformatics. 2011 Jun 21;12:249. doi: 10.1186/1471-2105-12-249 (PMC3236061; doi:10.1186/1471-2105-12-249)
Supplement: Additional file 1 — Known target genes given as input to JODA (listed in an Excel file). [file 1471-2105-12-249-S1.XLS]

## Sheet: Sheet1
Additional file 1. Known target genes given as input to JODA
Known RelA targets in healthy cells
Affy	GB Accession	Gene Title	Gene Symbol	ENTREZ Gene ID	RefSeq Transcript ID
200762_at	NM_001386	dihydropyrimidinase-like 2	DPYSL2	1808	NM_001386
201329_s_at	NM_005239	v-ets erythroblastosis virus E26 oncogene homolog 2 (avian)	ETS2	2114	NM_005239
201642_at	NM_005534	interferon gamma receptor 2 (interferon gamma transducer 1)	IFNGR2	3460	NM_005534
201719_s_at	NM_001431	erythrocyte membrane protein band 4.1-like 2	EPB41L2	2037	NM_001135554 /// NM_001135555 /// NM_001431
201883_s_at	D29805	UDP-Gal:betaGlcNAc beta 1,4- galactosyltransferase, polypeptide 1	B4GALT1	2683	NM_001497
202081_at	NM_004907	immediate early response 2	IER2	9592	NM_004907
202149_at	AL136139	neural precursor cell expressed, developmentally down-regulated 9	NEDD9	4739	NM_001142393 /// NM_006403 /// NM_182966
202205_at	NM_003370	vasodilator-stimulated phosphoprotein	VASP	7408	NM_003370
202294_at	AI126490	stromal antigen 1	STAG1	10274	NM_005862
202551_s_at	BG546884	cysteine rich transmembrane BMP regulator 1 (chordin-like)	CRIM1	51232	NM_016441
202638_s_at	NM_000201	intercellular adhesion molecule 1	ICAM1	3383	NM_000201
202709_at	NM_002023	fibromodulin	FMOD	2331	NM_002023
202718_at	NM_000597	insulin-like growth factor binding protein 2, 36kDa	IGFBP2	3485	NM_000597
202876_s_at	NM_002586	pre-B-cell leukemia homeobox 2	PBX2	5089	NM_002586
202902_s_at	NM_004079	cathepsin S	CTSS	1520	NM_004079
203692_s_at	AI640363	E2F transcription factor 3	E2F3	1871	NM_001949
203837_at	NM_005923	mitogen-activated protein kinase kinase kinase 5	MAP3K5	4217	NM_005923
203879_at	U86453	phosphoinositide-3-kinase, catalytic, delta polypeptide	PIK3CD	5293	NM_005026
204032_at	NM_003567	breast cancer anti-estrogen resistance 3	BCAR3	8412	NM_003567
204334_at	AA488672	Kruppel-like factor 7 (ubiquitous)	KLF7	8609	NM_003709
204385_at	NM_003937	kynureninase (L-kynurenine hydrolase)	KYNU	8942	NM_001032998 /// NM_003937
204543_at	NM_005312	Rap guanine nucleotide exchange factor (GEF) 1	RAPGEF1	2889	NM_005312 /// NM_198679
204944_at	NM_002841	protein tyrosine phosphatase, receptor type, G	PTPRG	5793	NM_002841
205544_s_at	NM_001877	complement component (3d/Epstein Barr virus) receptor 2	CR2	1380	NM_001006658 /// NM_001877
205622_at	NM_003080	sphingomyelin phosphodiesterase 2, neutral membrane (neutral sphingomyelinase)	SMPD2	6610	NM_003080
205633_s_at	NM_000688	aminolevulinate, delta-, synthase 1	ALAS1	211	NM_000688 /// NM_199166
205726_at	NM_006729	diaphanous homolog 2 (Drosophila)	DIAPH2	1730	NM_006729 /// NM_007309
206092_x_at	NM_016434	regulator of telomere elongation helicase 1	RTEL1	51750	NM_016434 /// NM_032957
206911_at	NM_005082	tripartite motif-containing 25	TRIM25	7706	NM_005082
207058_s_at	NM_004562	Parkinson disease (autosomal recessive, juvenile) 2, parkin	PARK2	5071	NM_004562 /// NM_013987 /// NM_013988
207413_s_at	NM_000335	sodium channel, voltage-gated, type V, alpha subunit	SCN5A	6331	NM_000335 /// NM_001099404 /// NM_001099405 /// NM_198056
208123_at	AF338730	potassium voltage-gated channel, Shab-related subfamily, member 2	KCNB2	9312	NM_004770
208128_x_at	NM_030615	kinesin family member 25	KIF25	3834	NM_005355 /// NM_030615
208683_at	M23254	calpain 2, (m/II) large subunit	CAPN2	824	NM_001748
209034_at	AF279899	proline-rich nuclear receptor coactivator 1	PNRC1	10957	NM_006813
209193_at	M24779	pim-1 oncogene	PIM1	5292	NM_002648
209250_at	BC000961	degenerative spermatocyte homolog 1, lipid desaturase (Drosophila)	DEGS1	8560	NM_003676 /// NM_144780
209272_at	AF045451	NGFI-A binding protein 1 (EGR1 binding protein 1)	NAB1	4664	NM_005966
209288_s_at	AL136842	CDC42 effector protein (Rho GTPase binding) 3	CDC42EP3	10602	NM_006449
209665_at	AF040704	cytochrome b-561 domain containing 2	CYB561D2	11068	NM_007022
209943_at	AF176699	F-box and leucine-rich repeat protein 4	FBXL4	26235	NM_012160
209973_at	AF097419	nuclear factor of kappa light polypeptide gene enhancer in B-cells inhibitor-like 1	NFKBIL1	4795	NM_005007
211302_s_at	L20966	phosphodiesterase 4B, cAMP-specific (phosphodiesterase E4 dunce homolog, Drosophila)	PDE4B	5142	NM_001037339 /// NM_001037340 /// NM_001037341 /// NM_002600
212642_s_at	AL023584	human immunodeficiency virus type I enhancer binding protein 2	HIVEP2	3097	NM_006734
215498_s_at	AA780381	mitogen-activated protein kinase kinase 3	MAP2K3	5606	NM_002756 /// NM_145109
215918_s_at	AA131826	spectrin, beta, non-erythrocytic 1	SPTBN1	6711	NM_003128 /// NM_178313
216841_s_at	X15132	superoxide dismutase 2, mitochondrial	SOD2	6648	NM_000636 /// NM_001024465 /// NM_001024466
218237_s_at	NM_030674	solute carrier family 38, member 1	SLC38A1	81539	NM_001077484 /// NM_030674
218845_at	NM_020185	dual specificity phosphatase 22	DUSP22	56940	NM_020185
219229_at	NM_013272	solute carrier organic anion transporter family, member 3A1	SLCO3A1	28232	NM_013272
220034_at	NM_007199	interleukin-1 receptor-associated kinase 3	IRAK3	11213	NM_001142523 /// NM_007199
221041_s_at	NM_012434	solute carrier family 17 (anion/sugar transporter), member 5	SLC17A5	26503	NM_012434
221089_at	NM_015718	NADPH oxidase 3	NOX3	50508	NM_015718
221124_s_at	NM_014588	visual system homeobox 1	VSX1	30813	NM_014588 /// NM_199425
221140_s_at	NM_013345	G protein-coupled receptor 132	GPR132	29933	NM_013345
221147_x_at	NM_018560	WW domain containing oxidoreductase	WWOX	51741	NM_016373 /// NM_130791 /// NM_130844
221563_at	N36770	dual specificity phosphatase 10	DUSP10	11221	NM_007207 /// NM_144728 /// NM_144729
221840_at	AA775177	protein tyrosine phosphatase, receptor type, E	PTPRE	5791	NM_006504 /// NM_130435
39402_at	M15330	interleukin 1, beta	IL1B	3553	NM_000576
AFFX-HUMISGF3A/M97935_5_at		signal transducer and activator of transcription 1, 91kDa	STAT1	6772	NM_007315 /// NM_139266
Known p53 targets in healthy cells
Affy	GB Accession	Gene Title	Gene Symbol	ENTREZ Gene ID	RefSeq Transcript ID
200632_s_at	NM_006096	N-myc downstream regulated 1	NDRG1	10397	NM_001135242 /// NM_006096
200766_at	NM_001909	cathepsin D	CTSD	1509	NM_001909
201041_s_at	NM_004417	dual specificity phosphatase 1	DUSP1	1843	NM_004417
201069_at	NM_004530	matrix metallopeptidase 2 (gelatinase A, 72kDa gelatinase, 72kDa type IV collagenase)	MMP2	4313	NM_001127891 /// NM_004530
201099_at	AA824386	ubiquitin specific peptidase 9, X-linked	USP9X	8239	NM_001039590 /// NM_001039591
201426_s_at	AI922599	vimentin	VIM	7431	NM_003380
201800_s_at	AF185696	oxysterol binding protein	OSBP	5007	NM_002556
201912_s_at	NM_002094	G1 to S phase transition 1	GSPT1	2935	NM_001130006 /// NM_001130007 /// NM_002094
201939_at	NM_006622	polo-like kinase 2 (Drosophila)	PLK2	10769	NM_006622
202196_s_at	NM_013253	dickkopf homolog 3 (Xenopus laevis)	DKK3	27122	NM_001018057 /// NM_013253 /// NM_015881
202548_s_at	NM_003899	Rho guanine nucleotide exchange factor (GEF) 7	ARHGEF7	8874	NM_001113511 /// NM_001113512 /// NM_001113513 /// NM_003899 /// NM_145735
202615_at	BF222895	GTP-binding protein alpha q (GQ)	GNAQ	2776	NM_002072
202627_s_at	AL574210	serpin peptidase inhibitor, clade E (nexin, plasminogen activator inhibitor type 1), member 1	SERPINE1	5054	NM_000602
202729_s_at	NM_000627	latent transforming growth factor beta binding protein 1	LTBP1	4052	NM_000627 /// NM_206943
203071_at	NM_004636	sema domain, immunoglobulin domain (Ig), short basic domain, secreted, (semaphorin) 3B	SEMA3B	7869	NM_001005914 /// NM_004636
203315_at	BC000103	NCK adaptor protein 2	NCK2	8440	NM_001004720 /// NM_001004722 /// NM_003581
203329_at	NM_002845	protein tyrosine phosphatase, receptor type, M	PTPRM	5797	NM_001105244 /// NM_002845
203860_at	NM_000282	propionyl Coenzyme A carboxylase, alpha polypeptide	PCCA	5095	NM_000282 /// NM_001127692
203865_s_at	NM_015833	adenosine deaminase, RNA-specific, B1 (RED1 homolog rat)	ADARB1	104	NM_001033049 /// NM_001112 /// NM_015833 /// NM_015834
204054_at	NM_000314	phosphatase and tensin homolog	PTEN	5728	NM_000314
204114_at	NM_007361	nidogen 2 (osteonidogen)	NID2	22795	NM_007361
204321_at	NM_002499	neogenin homolog 1 (chicken)	NEO1	4756	NM_002499
204422_s_at	NM_002006	fibroblast growth factor 2 (basic)	FGF2	2247	NM_002006
204493_at	NM_001196	BH3 interacting domain death agonist	BID	637	NM_001196 /// NM_197966 /// NM_197967
204602_at	NM_012242	dickkopf homolog 1 (Xenopus laevis)	DKK1	22943	NM_012242
204780_s_at	AA164751	Fas (TNF receptor superfamily, member 6)	FAS	355	NM_000043 /// NM_152871 /// NM_152872 /// NM_152873 /// NM_152874 /// NM_152875 /// NM_152876 /// NM_152877
204841_s_at	NM_003566	early endosome antigen 1	EEA1	8411	NM_003566
204859_s_at	NM_013229	apoptotic peptidase activating factor 1	APAF1	317	NM_001160 /// NM_013229 /// NM_181861 /// NM_181868 /// NM_181869
205016_at	NM_003236	transforming growth factor, alpha	TGFA	7039	NM_001099691 /// NM_003236
205296_at	AL365505	retinoblastoma-like 1 (p107)	RBL1	5933	NM_002895 /// NM_183404
205386_s_at	NM_002392	Mdm2 p53 binding protein homolog (mouse)	MDM2	4193	NM_002392 /// NM_006878 /// NM_006879 /// NM_006881 /// NM_006882
205525_at	NM_018495	caldesmon 1	CALD1	800	NM_004342 /// NM_033138 /// NM_033139 /// NM_033140 /// NM_033157
205655_at	NM_002393	Mdm4 p53 binding protein homolog (mouse)	MDM4	4194	NM_002393 /// NR_024171
205681_at	NM_004049	BCL2-related protein A1	BCL2A1	597	NM_001114735 /// NM_004049
205786_s_at	NM_000632	integrin, alpha M (complement component 3 receptor 3 subunit)	ITGAM	3684	NM_000632
205891_at	NM_000676	adenosine A2b receptor	ADORA2B	136	NM_000676
206023_at	NM_006681	neuromedin U	NMU	10874	NM_006681
206032_at	AI797281	desmocollin 3	DSC3	1825	NM_001941 /// NM_024423
206222_at	NM_003841	tumor necrosis factor receptor superfamily, member 10c, decoy without an intracellular domain	TNFRSF10C	8794	NM_003841
206256_at	NM_001308	carboxypeptidase N, polypeptide 1	CPN1	1369	NM_001308
206515_at	NM_000896	cytochrome P450, family 4, subfamily F, polypeptide 3	CYP4F3	4051	NM_000896
206758_at	NM_001956	endothelin 2	EDN2	1907	NM_001956
206794_at	NM_005235	v-erb-a erythroblastic leukemia viral oncogene homolog 4 (avian)	ERBB4	2066	NM_001042599 /// NM_005235
206799_at	NM_006551	secretoglobin, family 1D, member 2	SCGB1D2	10647	NM_006551
206830_at	NM_022058	solute carrier family 4, sodium bicarbonate transporter, member 10	SLC4A10	57282	NM_022058
207002_s_at	NM_002656	pleiomorphic adenoma gene-like 1	PLAGL1	5325	NM_001080951 /// NM_001080952 /// NM_001080953 /// NM_001080954 /// NM_001080955 /// NM_001080956 /// NM_002656 /// NM_006718
207029_at	NM_000899	KIT ligand	KITLG	4254	NM_000899 /// NM_003994
207742_s_at	NM_001489	nuclear receptor subfamily 6, group A, member 1	NR6A1	2649	NM_001489 /// NM_033334
207821_s_at	NM_005607	PTK2 protein tyrosine kinase 2	PTK2	5747	NM_005607 /// NM_153831
208121_s_at	NM_002848	protein tyrosine phosphatase, receptor type, O	PTPRO	5800	NM_002848 /// NM_030667 /// NM_030668 /// NM_030669 /// NM_030670 /// NM_030671
208214_at	NM_000684	adrenergic, beta-1-, receptor	ADRB1	153	NM_000684
209189_at	BC004490	v-fos FBJ murine osteosarcoma viral oncogene homolog	FOS	2353	NM_005252
209288_s_at	AL136842	CDC42 effector protein (Rho GTPase binding) 3	CDC42EP3	10602	NM_006449
209457_at	U16996	dual specificity phosphatase 5	DUSP5	1847	NM_004419
209576_at	AL049933	guanine nucleotide binding protein (G protein), alpha inhibiting activity polypeptide 1	GNAI1	2770	NM_002069
209790_s_at	BC000305	caspase 6, apoptosis-related cysteine peptidase	CASP6	839	NM_001226 /// NM_032992
210095_s_at	M31159	insulin-like growth factor binding protein 3	IGFBP3	3486	NM_000598 /// NM_001013398
210260_s_at	BC005352	tumor necrosis factor, alpha-induced protein 8	TNFAIP8	25816	NM_001077654 /// NM_014350
210273_at	AB006757	protocadherin 7	PCDH7	5099	NM_002589 /// NM_032456 /// NM_032457
210342_s_at	M17755	thyroid peroxidase	TPO	7173	NM_000547 /// NM_175719 /// NM_175721 /// NM_175722
211367_s_at	U13699	caspase 1, apoptosis-related cysteine peptidase (interleukin 1, beta, convertase)	CASP1	834	NM_001223 /// NM_033292 /// NM_033293 /// NM_033294 /// NM_033295
211980_at	AI922605	collagen, type IV, alpha 1	COL4A1	1282	NM_001845
212167_s_at	AK021419	SWI/SNF related, matrix associated, actin dependent regulator of chromatin, subfamily b, member 1	SMARCB1	6598	NM_001007468 /// NM_003073
212470_at	AB011088	sperm associated antigen 9	SPAG9	9043	NM_001130528 /// NM_003971
214410_at	N32151	Homo sapiens, clone IMAGE:4332660, mRNA	TRPM1	4308	NM_002420
216841_s_at	X15132	superoxide dismutase 2, mitochondrial	SOD2	6648	NM_000636 /// NM_001024465 /// NM_001024466
217192_s_at	AL022067	PR domain containing 1, with ZNF domain	PRDM1	639	NM_001198 /// NM_182907
217744_s_at	NM_022121	PERP, TP53 apoptosis effector	PERP	64065	NM_022121
217936_at	AW044631	Rho GTPase activating protein 5	ARHGAP5	394	NM_001030055 /// NM_001173
218082_s_at	NM_014517	upstream binding protein 1 (LBP-1a)	UBP1	7342	NM_001128160 /// NM_001128161 /// NM_014517
218273_s_at	NM_018444	protein phosphatase 2C, magnesium-dependent, catalytic subunit	PPM2C	54704	NM_018444
218346_s_at	NM_014454	sestrin 1	SESN1	27244	NM_014454
218696_at	NM_004836	eukaryotic translation initiation factor 2-alpha kinase 3	EIF2AK3	9451	NM_004836
218718_at	NM_016205	platelet derived growth factor C	PDGFC	56034	NM_016205
218927_s_at	NM_018641	carbohydrate (chondroitin 4) sulfotransferase 12	CHST12	55501	NM_018641
219019_at	NM_018494	leucine-rich repeats and death domain containing	LRDD	55367	NM_018494 /// NM_145886 /// NM_145887
219938_s_at	NM_024430	proline-serine-threonine phosphatase interacting protein 2	PSTPIP2	9050	NM_024430
220403_s_at	NM_022112	p53-regulated apoptosis-inducing protein 1	P53AIP1	63970	NM_022112
220638_s_at	NM_012116	Cas-Br-M (murine) ecotropic retroviral transforming sequence c	CBLC	23624	NM_001130852 /// NM_012116
220804_s_at	NM_005427	tumor protein p73	TP73	7161	NM_001126240 /// NM_001126241 /// NM_001126242 /// NM_005427
220815_at	NM_013266	catenin (cadherin-associated protein), alpha 3	CTNNA3	29119	NM_001127384 /// NM_013266
221584_s_at	U11058	potassium large conductance calcium-activated channel, subfamily M, alpha member 1	KCNMA1	3778	NM_001014797 /// NM_002247
221840_at	AA775177	protein tyrosine phosphatase, receptor type, E	PTPRE	5791	NM_006504 /// NM_130435
33322_i_at	X57348	stratifin	SFN	2810	NM_006142
37433_at	AF077954	protein inhibitor of activated STAT, 2	PIAS2	9063	NM_004671 /// NM_173206
Known p53 targets in damaged cells
Affy	GB Accession	Gene Title	Gene Symbol	ENTREZ Gene ID	RefSeq Transcript ID
200736_s_at	NM_000581	glutathione peroxidase 1	GPX1	2876	NM_000581 /// NM_201397
200802_at	NM_006513	seryl-tRNA synthetase	SARS	6301	NM_006513
200921_s_at	NM_001731	B-cell translocation gene 1, anti-proliferative	BTG1	694	NM_001731
201202_at	NM_002592	proliferating cell nuclear antigen	PCNA	5111	NM_002592 /// NM_182649
201236_s_at	NM_006763	BTG family, member 2	BTG2	7832	NM_006763
201302_at	NM_001153	annexin A4	ANXA4	307	NM_001153
201835_s_at	NM_006253	protein kinase, AMP-activated, beta 1 non-catalytic subunit	PRKAB1	5564	NM_006253
202284_s_at	NM_000389	cyclin-dependent kinase inhibitor 1A (p21, Cip1)	CDKN1A	1026	NM_000389 /// NM_078467
202520_s_at	NM_000249	mutL homolog 1, colon cancer, nonpolyposis type 2 (E. coli)	MLH1	4292	NM_000249
202672_s_at	NM_001674	activating transcription factor 3	ATF3	467	NM_001030287 /// NM_001040619 /// NM_001674 /// NM_004024
202911_at	NM_000179	mutS homolog 6 (E. coli)	MSH6	2956	NM_000179
203461_at	NM_001271	chromodomain helicase DNA binding protein 2	CHD2	1106	NM_001042572 /// NM_001271
203573_s_at	NM_004581	Rab geranylgeranyltransferase, alpha subunit	RABGGTA	5875	NM_004581 /// NM_182836
204286_s_at	NM_021127	phorbol-12-myristate-13-acetate-induced protein 1	PMAIP1	5366	NM_021127
204429_s_at	BE560461	solute carrier family 2 (facilitated glucose/fructose transporter), member 5	SLC2A5	6518	NM_001135585 /// NM_003039 /// NR_024180
204531_s_at	NM_007295	breast cancer 1, early onset	BRCA1	672	NM_007294 /// NM_007295 /// NM_007296 /// NM_007297 /// NM_007298 /// NM_007299 /// NM_007300 /// NM_007302 /// NM_007303 /// NM_007304 /// NM_007305
204566_at	NM_003620	protein phosphatase 1D magnesium-dependent, delta isoform	PPM1D	8493	NM_003620
204958_at	NM_004073	polo-like kinase 3 (Drosophila)	PLK3	1263	NM_004073
205393_s_at	NM_001274	CHK1 checkpoint homolog (S. pombe)	CHEK1	1111	NM_001114121 /// NM_001114122 /// NM_001274
205569_at	NM_014398	lysosomal-associated membrane protein 3	LAMP3	27074	NM_014398
205659_at	NM_014707	histone deacetylase 9	HDAC9	9734	NM_014707 /// NM_058176 /// NM_058177 /// NM_178423 /// NM_178425
207176_s_at	NM_005191	CD80 molecule	CD80	941	NM_005191
207813_s_at	NM_004110	ferredoxin reductase	FDXR	2232	NM_004110 /// NM_024417
208796_s_at	BC000196	cyclin G1	CCNG1	900	NM_004060 /// NM_199246
209166_s_at	U68567	mannosidase, alpha, class 2B, member 1	MAN2B1	4125	NM_000528
209295_at	AF016266	tumor necrosis factor receptor superfamily, member 10b	TNFRSF10B	8795	NM_003842 /// NM_147187
209324_s_at	BF304996	regulator of G-protein signaling 16	RGS16	6004	NM_002928
209375_at	D21089	xeroderma pigmentosum, complementation group C	XPC	7508	NM_004628
210609_s_at	BC000474	tumor protein p53 inducible protein 3	TP53I3	9540	NM_004881 /// NM_147184
215071_s_at	AL353759	histone cluster 1, H2ac	HIST1H2AC	8334	NM_003512
218634_at	NM_012396	pleckstrin homology-like domain, family A, member 3	PHLDA3	23612	NM_012396
219099_at	NM_020375	chromosome 12 open reading frame 5	C12orf5	57103	NM_020375
221576_at	BC000529	growth differentiation factor 15	GDF15	9518	NM_004864
