# Supplementary material for: Deregulation upon DNA damage revealed by joint analysis of context-specific perturbation data
Source: BMC Bioinformatics. 2011 Jun 21;12:249. doi: 10.1186/1471-2105-12-249 (PMC3236061; doi:10.1186/1471-2105-12-249)
Supplement: Additional file 3 — Functional enrichment in the largest functional clusters (listed in an Excel file). [file 1471-2105-12-249-S3.XLS]

## Sheet: Sheet1
Additional file 3. Functional enrichment in the largest functional clusters
Cluster	Category	Function	p-value	Molecules
Chromatin organization	Cell Cycle / DNA Replication, Recombination and Repair	Modification of chromatin	1.19E-012	10
	Cell cycle	Cell division process	9.00E-009	24
	Cell cycle	Arrest in cell division process	1.75E-006	13
	Cell cycle	Cell cycle progression	1.08E-007	18
	DNA Replication, Recombination and Repair	Modification of DNA	3.35E-008	11
	DNA Replication, Recombination and Repair	Metabolism of DNA	2.29E-006	11
	Gene Expression	Transcription	1.95E-010	30
	Gene Expression	Transcription of DNA	2.00E-008	22
	Post-translational Modification	Modification of protein	5.42E-008	19
	Cellular Growth and Proliferation	Proliferation of cells	2.66E-008	33
	Cellular Growth and Proliferation	Proliferation of tumor cell lines	6.62E-006	14
	Cell Death	Cell death of central nervous system cells	3.23E-008	11
	Cell Death	Cell death of neurons	4.74E-008	14
	Cell Death	Cell death of brain cells	1.55E-007	10
	Cell Death	Cell death of normal cells	7.58E-007	22
	Cell Death	Cell death	8.87E-007	32
	Cell Death	Cell death of eukaryotic cells	8.88E-006	27
	Cell Death	apoptosis	1.26E-006	29
	Cell Death	apoptosis of normal cells	2.71E-006	19
	Cellular Development	developmental process of lymhphocytes	2.92E-006	14
	Cellular Development	development of blood cells	9.78E-006	13
Transport	Molecular transport	transport of protein	2.09E-033	31
	Molecular transport	nuclear export	1.30E-014	12
	Molecular transport	import of protein	8.32E-013	10
	Protein Trafficking	targeting of protein	6.20E-020	16
DNA repair	DNA Replication, Recombination, and Repair	modification of DNA	2.12E-081	66
	DNA Replication, Recombination, and Repair	repair of DNA	8.98E-081	60
	DNA Replication, Recombination, and Repair	metabolism of DNA	9.41E-059	60
	DNA Replication, Recombination, and Repair	replication of DNA	1.67E-055	48
	DNA Replication, Recombination, and Repair	initiation of replication of DNA	5.75E-024	15
	DNA Replication, Recombination, and Repair	DNA damage response of cells	2.36E-035	29
	DNA Replication, Recombination, and Repair	recombination of DNA	1.10E-025	20
	DNA Replication, Recombination, and Repair	excision repair	1.27E-021	17
	DNA Replication, Recombination, and Repair	double-stranded DNA break repair	1.42E-016	14
	DNA Replication, Recombination, and Repair	double-stranded DNA break repair of DNA	9.10E-014	11
	DNA Replication, Recombination, and Repair / Cell Cycle	checkpoint control	7.90E-015	13
	DNA Replication, Recombination, and Repair	homologous recombination	2.82E-012	10
	DNA Replication, Recombination, and Repair	synthesis of DNA	2.20E-007	17
	Cell Cycle	cell division process	1.82E-022	56
	Cell Cycle	cell division process of cell lines	7.70E-014	31
	Cell Cycle	cell division process of eukaryotic cells	1.76E-013	35
	Cell Cycle	cell division process of DNA	1.30E-012	10
	Cell Cycle	cell division process of chromosomes	1.55E-012	15
	Cell Cycle	cell division process of tumor cell lines	4.54E-012	24
	Cell Cycle	arrest in cell division process	1.72E-010	24
	Cell Cycle	arrest in cell division process of eukaryotic cells	1.03E-008	19
	Cell Cycle	arrest in cell division process of normal cells	3.72E-007	10
	Cell Cycle	cell division process of normal cells	1.36E-006	16
	Cell Cycle	arrest in cell division process of cell lines	3.35E-006	14
	Cell Cycle	cell division process of fibroblast cell lines	6.05E-006	10
	Cell Cycle	entry into cell division process	9.43E-006	10
	Cell Cycle	cell stage	2.01E-016	41
	Cell Cycle	cell stage of eukaryotic cells	1.28E-011	27
	Cell Cycle	cell stage of cell lines	4.89E-011	23
	Cell Cycle	cell stage of tumor cell lines	2.94E-010	19
	Cell Cycle	arrest in cell stage	1.21E-008	18
	Cell Cycle	G2 phase of cell lines	8.23E-013	14
	Cell Cycle	G2 phase of eukaryotic cells	1.55E-012	15
	Cell Cycle	G2 phase of tumor cell lines	6.04E-012	12
	Cell Cycle	arrest in G2 phase of eukaryotic cells	6.34E-011	12
	Cell Cycle	arrest in G2 phase of cell lines	2.97E-009	10
	Cell Cycle	homologous recombination	2.82E-012	10
	Cell Cycle	interphase of eukaryotic cells	5.15E-012	24
	Cell Cycle	interphase of cell lines	3.31E-011	21
	Cell Cycle	interphase of tumor cell lines	2.49E-010	17
	Cell Cycle	arrest in interphase of tumor cell lines	9.05E-008	12
	Cell Cycle	arrest in interphase of eukaryotic cells	9.98E-008	15
	Cell Cycle	arrest in interphase of cell lines	7.11E-007	13
	Cell Cycle	cell cycle progression	1.13E-011	33
	Cell Cycle	arrest in cell cycle progression	4.29E-008	15
	Cell Cycle	arrest in cell cycle progression of eukaryotic cells	4.15E-006	10
	Cell Cycle	mitosis	1.08E-006	17
	Cell Cycle	S phase of eukaryotic cells	7.25E-006	10
	Cell Death	cell death	3.16E-016	70
	Cell Death	cell death of eukaryotic cells	5.77E-011	55
	Cell Death	cell death of fibroblasts	1.94E-010	16
	Cell Death	cell death of normal cells	7.28E-010	39
	Cell Death	cell death of neurons	1.35E-008	20
	Cell Death	cell death of cell lines	1.94E-006	35
	Cell Death	cell death of fibroblast cell lines	7.96E-006	14
	Cell Death	apoptosis	3.27E-015	62
	Cell Death	apoptosis of eukaryotic cells	2.38E-009	46
	Cell Death	apoptosis of normal cells	1.20E-008	32
	Cell Death	apoptosis of colon cancer cell lines	4.71E-007	11
	Cell Death	apoptosis of fibroblasts	5.54E-007	11
	Cell Death	apoptosis of neurons	7.02E-007	14
	Cell Death	survival of cells	1.18E-011	33
	Cell Death	survival of cell lines	1.13E-010	24
	Cell Death	survival of eukaryotic cells	6.13E-010	29
	Cell Death	survival of tumor cell lines	2.50E-007	17
	Cellular Assembly and Organization	maintenance of telomeres	6.93E-014	11
	Cellular Function and Maintenance	maintenance of telomeres	6.93E-014	11
	Cellular Function and Maintenance / Hematological System Development and Function / Cellular Development / Cell-mediated Immune Response / Hematopoiesis	T cell development	1.46E-007	20
	Cell Morphology	modification of cells	1.60E-011	12
	Gene Expression	transcription	3.70E-011	46
	Gene Expression	transcription of gene	3.57E-009	21
	Gene Expression	transcription of DNA	6.95E-009	33
	Gene Expression	activation of gene	6.82E-007	13
	Cellular Growth and Proliferation	proliferation of cells	7.73E-010	52
	Cellular Growth and Proliferation	proliferation of cell lines	7.35E-006	25
	Cellular Growth and Proliferation	growth of cells	2.68E-006	36
	Cellular Growth and Proliferation	growth of eukaryotic cells	7.83E-006	28
	Hematological System Development and Function	hematopoiesis	7.98E-007	24
	Hematological System Development and Function	hematological process	2.77E-006	25
	Cellular Development	developmental process of lymphocytes	4.28E-008	23
	Cellular Development	developmental process of T lymphocytes	6.92E-008	21
	Cellular Development	developmental process of leukocytes	1.13E-007	25
	Organismal Survival	death of animal	7.74E-008	36
	Organismal Survival	death of mice	3.74E-007	31
	Organismal Survival	death of rodents	5.37E-007	33
	Organismal Survival	death of mammalia	6.99E-007	34
	Organismal Survival	survival of mammalia	6.04E-007	17
	Organismal Survival	survival of mice	1.11E-006	16
	Hematopoiesis	hematopoiesis	7.98E-007	24
	Organismal Development	development of organism	3.47E-006	24
	Organismal Development	development of animal	8.96E-006	20
Transcription regulation	Gene Expression	transcription of DNA	1.77E-231	265
	Gene Expression	transcription	3.25E-196	276
	Gene Expression	transcription of gene	1.33E-047	82
	Gene Expression	transcription of synthetic promoter	1.09E-033	60
	Gene Expression	initiation of transcription	6.21E-019	21
	Gene Expression	initiation of transcription of DNA	1.92E-017	17
	Gene Expression	transcription of Sp1 binding site	1.51E-010	11
	Gene Expression	transcription of virus	1.63E-009	10
	Gene Expression	expression of DNA	5.58E-231	266
	Gene Expression	expression of gene	1.62E-048	85
	Gene Expression	expression of synthetic promoter	1.74E-033	63
	Gene Expression	expression of Sp1 binding site	5.00E-011	12
	Gene Expression	transactivation	2.27E-060	101
	Gene Expression	transactivation of synthetic promoter	2.27E-029	45
	Gene Expression	transactivation of gene	1.80E-027	39
	Gene Expression	transactivation of virus	1.52E-007	11
	Gene Expression	activation of synthetic promoter	2.50E-036	76
	Gene Expression	activation of gene	2.02E-030	48
	Gene Expression	activation of DNA endogenous promoter	1.87E-011	15
	Gene Expression	activation of E box motif	6.87E-009	10
	Gene Expression	activation of protein binding site	7.21E-009	12
	Gene Expression	activation of AP1 consensus site	1.48E-008	12
	Gene Expression	activation of NFkB binding site	3.70E-007	12
	Gene Expression	repression of gene	8.47E-021	24
	Gene Expression	binding of DNA	1.99E-011	29
	Cell Death	apoptosis	9.00E-033	147
	Cell Death	apoptosis of eukaryotic cells	2.12E-025	120
	Cell Death	apoptosis of cell lines	2.34E-021	93
	Cell Death	apoptosis of tumor cell lines	3.27E-017	72
	Cell Death	apoptosis of normal cells	2.35E-016	74
	Cell Death	apoptosis of blood cells	6.76E-009	31
	Cell Death	apoptosis of leukocytes	7.54E-009	30
	Cell Death	apoptosis of fibroblasts	1.33E-008	19
	Cell Death	apoptosis of connective tissue cells	2.14E-008	22
	Cell Death	apoptosis of fibroblast cell lines	3.70E-008	24
	Cell Death	apoptosis of tumor cells	3.98E-008	22
	Cell Death	apoptosis of T lymphocytes	8.95E-008	20
	Cell Death	apoptosis of lymphocytes	2.36E-007	22
	Cell Death	apoptosis of colon cancer cell lines	3.10E-007	18
	Cell Death	apoptosis of leukocyte cell lines	5.32E-007	19
	Cell Death	apoptosis of hepatoma cell lines	1.05E-006	13
	Cell Death	apoptosis of cancer cells	1.08E-006	17
	Cell Death	apoptosis of neurons	1.37E-006	22
	Cell Death	apoptosis of prostate cancer cell lines	1.85E-006	15
	Cell Death	apoptosis of central nervous system cells	4.81E-006	14
	Cell Death	apoptosis of brain cells	5.63E-006	13
	Cell Death	cell death	4.58E-032	160
	Cell Death	cell death of eukaryotic cells	4.86E-024	131
	Cell Death	cell death of cell lines	1.50E-019	100
	Cell Death	cell death of normal cells	8.10E-018	86
	Cell Death	cell death of tumor cell lines	1.11E-017	81
	Cell Death	cell death of blood cells	7.04E-010	36
	Cell Death	cell death of leukocytes	2.78E-009	34
	Cell Death	cell death of fibroblasts	3.05E-008	21
	Cell Death	cell death of neurons	3.77E-008	32
	Cell Death	cell death of lymphocytes	6.27E-008	25
	Cell Death	cell death of connective tissue cells	6.76E-008	24
	Cell Death	cell death of tumor cells	8.18E-008	23
	Cell Death	cell death of fibroblast cell lines	9.01E-008	28
	Cell Death	cell death of T lymphocytes	2.97E-007	21
	Cell Death	cell death of prostate cancer cell lines	3.27E-007	17
	Cell Death	cell death of central nervous system cells	3.35E-007	21
	Cell Death	cell death of brain cells	3.46E-007	20
	Cell Death	cell death of carcinoma cell lines	3.95E-007	14
	Cell Death	cell death of leukocyte cell lines	4.19E-007	20
	Cell Death	cell death of colon cancer cell lines	5.70E-007	19
	Cell Death	cell death of epithelial cell lines	5.82E-007	20
	Cell Death	cell death of hepatoma cell lines	9.33E-007	14
	Cell Death	cell death of cancer cells	1.34E-006	18
	Cell Death	cell death of breast cancer cell lines	4.49E-006	21
	Cell Death	cell death of muscle cells	4.82E-006	18
	Cell Death	survival of cells	9.67E-009	52
	Cell Death	survival of eukaryotic cells	1.07E-008	49
	Cell Death	survival of cell lines	5.82E-007	34
	Cell Death	survival of tumor cell lines	2.66E-006	28
	Cell Death	cell viability	6.55E-007	23
	Cell Death	cell viability of eukaryotic cells	8.52E-007	22
	Cell Cycle	cell division process	5.59E-030	106
	Cell Cycle	cell division process of eukaryotic cells	2.81E-026	80
	Cell Cycle	cell division process of cell lines	6.89E-026	69
	Cell Cycle	arrest in cell division process	2.83E-023	58
	Cell Cycle	arrest in cell division process of eukaryotic cells	1.13E-020	48
	Cell Cycle	cell division process of tumor cell lines	2.61E-018	48
	Cell Cycle	arrest in cell division process of cell lines	4.21E-016	38
	Cell Cycle	entry into cell division process	1.76E-014	28
	Cell Cycle	arrest in cell division process of tumor cell lines	2.32E-014	30
	Cell Cycle	cell division process of fibroblast cell lines	4.03E-014	26
	Cell Cycle	cell division process of normal cells	2.01E-013	38
	Cell Cycle	arrest in cell division process of normal cells	1.65E-011	20
	Cell Cycle	entry into cell division process of eukaryotic cells	4.61E-011	21
	Cell Cycle	arrest in cell division process of fibroblasts	5.00E-011	12
	Cell Cycle	delay in cell division process of eukaryotic cells	4.20E-010	14
	Cell Cycle	cell division process of blood cells	4.93E-010	18
	Cell Cycle	cell division process of fibroblasts	7.38E-010	16
	Cell Cycle	cell division process of connective tissue cells	1.43E-009	17
	Cell Cycle	arrest in cell division process of blood cells	4.12E-009	11
	Cell Cycle	cell division process of colon cancer cell lines	8.68E-009	12
	Cell Cycle	entry into cell division process of cell lines	1.81E-008	14
	Cell Cycle	initiation of cell division process	2.96E-008	10
	Cell Cycle	cell division process of breast cancer cell lines	6.33E-008	15
	Cell Cycle	cell division process of bone cancer cell lines	9.39E-008	11
	Cell Cycle	arrest in cell division process of fibroblast cell lines	1.13E-007	12
	Cell Cycle	cell division process of lymphocytes	1.28E-007	13
	Cell Cycle	entry into cell division process of normal cells	1.30E-007	12
	Cell Cycle	re-entry into cell division process of eukaryotic cells	2.14E-007	10
	Cell Cycle	cell division process of epithelial cell lines	1.84E-006	10
	Cell Cycle	cell division process of chromosomes	2.18E-006	14
	Cell Cycle	interphase of eukaryotic cells	2.81E-021	52
	Cell Cycle	interphase of cell lines	4.55E-021	47
	Cell Cycle	arrest in interphase of eukaryotic cells	1.05E-015	35
	Cell Cycle	interphase of tumor cell lines	3.26E-014	32
	Cell Cycle	arrest in interphase of cell lines	5.60E-012	28
	Cell Cycle	interphase of fibroblast cell lines	2.62E-011	17
	Cell Cycle	arrest in interphase of tumor cell lines	6.41E-010	21
	Cell Cycle	interphase of normal cells	2.19E-009	19
	Cell Cycle	arrest in interphase of normal cells	7.63E-009	13
	Cell Cycle	interphase of fibroblasts	2.25E-008	11
	Cell Cycle	interphase of colon cancer cell lines	2.96E-008	10
	Cell Cycle	cell cycle progression	5.82E-021	70
	Cell Cycle	arrest in cell cycle progression	4.80E-020	39
	Cell Cycle	cell cycle progression of cell lines	2.68E-018	35
	Cell Cycle	cell cycle progression of eukaryotic cells	1.37E-017	41
	Cell Cycle	cell cycle progression of tumor cell lines	1.01E-016	27
	Cell Cycle	arrest in cell cycle progression of eukaryotic cells	1.87E-016	28
	Cell Cycle	arrest in cell cycle progression of cell lines	4.29E-015	23
	Cell Cycle	arrest in cell cycle progression of tumor cell lines	6.58E-014	18
	Cell Cycle	cell cycle progression of connective tissue cells	4.12E-009	11
	Cell Cycle	cell cycle progression of fibroblasts	8.92E-009	10
	Cell Cycle	arrest in cell cycle progression of normal cells	1.25E-008	12
	Cell Cycle	cell cycle progression of normal cells	3.16E-008	18
	Cell Cycle	cell stage	1.79E-020	75
	Cell Cycle	cell stage of cell lines	1.14E-018	49
	Cell Cycle	arrest in cell stage	1.71E-018	43
	Cell Cycle	cell stage of eukaryotic cells	1.95E-018	56
	Cell Cycle	entry into cell stage	4.22E-015	27
	Cell Cycle	cell stage of tumor cell lines	3.08E-013	35
	Cell Cycle	entry into cell stage of eukaryotic cells	2.14E-011	20
	Cell Cycle	cell stage of normal cells	2.00E-009	25
	Cell Cycle	entry into cell stage of cell lines	5.11E-009	14
	Cell Cycle	arrest in cell stage of normal cells	1.05E-008	14
	Cell Cycle	initiation of cell stage	1.15E-008	10
	Cell Cycle	cell stage of fibroblasts	1.25E-008	12
	Cell Cycle	cell stage of colon cancer cell lines	2.72E-008	11
	Cell Cycle	delay in cell stage of eukaryotic cells	5.79E-007	10
	Cell Cycle	cell stage of breast cancer cell lines	4.48E-006	11
	Cell Cycle	G1 phase of eukaryotic cells	3.26E-014	32
	Cell Cycle	arrest in G1 phase of eukaryotic cells	2.92E-012	24
	Cell Cycle	G1 phase of cell lines	3.17E-011	26
	Cell Cycle	arrest in G1 phase of cell lines	2.68E-009	19
	Cell Cycle	arrest in G1 phase of normal cells	3.26E-009	11
	Cell Cycle	G1 phase of normal cells	5.49E-009	13
	Cell Cycle	G1 phase of tumor cell lines	7.51E-008	18
	Cell Cycle	arrest in G1 phase of tumor cell lines	1.03E-006	13
	Cell Cycle	remodeling of chromatin	2.35E-012	15
	Cell Cycle	entry into S phase of eukaryotic cells	3.46E-012	19
	Cell Cycle	S phase of eukaryotic cells	2.52E-011	23
	Cell Cycle	S phase of fibroblast cell lines	2.56E-009	11
	Cell Cycle	S phase of fibroblasts	2.99E-009	10
	Cell Cycle	S phase of cell lines	3.68E-009	17
	Cell Cycle	entry into S phase of cell lines	1.48E-008	12
	Cell Cycle	S phase of normal cells	2.24E-008	13
	Cell Cycle	entry into S phase of normal cells	2.25E-008	11
	Cell Cycle	S phase of tumor cell lines	4.48E-006	10
	Cell Cycle	senescence of fibroblasts	2.93E-010	10
	Cell Cycle	senescence of eukaryotic cells	5.53E-010	16
	Cell Cycle	senescence of cell lines	2.11E-006	10
	Cell Cycle	checkpoint control	9.39E-008	11
	Cell Cycle	G2 phase of eukaryotic cells	3.88E-007	15
	Cell Cycle	G2 phase of cell lines	7.63E-007	13
	Cell Cycle	G0 phase of eukaryotic cells	6.76E-007	10
	Cell Cycle	ploidy	2.73E-006	10
	Cellular Development	differentiation of cells	8.09E-029	109
	Cellular Development	differentiation of cell lines	5.06E-014	46
	Cellular Development	differentiation of blood cells	6.84E-014	45
	Cellular Development	differentiation of tumor cell lines	1.32E-012	33
	Cellular Development	differentiation of leukocytes	6.18E-011	37
	Cellular Development	differentiation of lymphatic system cells	5.30E-009	19
	Cellular Development	differentiation of connective tissue cells	1.52E-008	27
	Cellular Development	differentiation of red blood cells	3.44E-008	13
	Cellular Development	differentiation of Th2 cells	3.95E-008	11
	Cellular Development	differentiation of epithelial cells	1.11E-007	18
	Cellular Development	differentiation of mononuclear leukocytes	1.90E-007	27
	Cellular Development	differentiation of leukemia cell lines	2.95E-007	15
	Cellular Development	differentiation of bone marrow cells	5.35E-007	16
	Cellular Development	differentiation of osteocytes	6.79E-007	17
	Cellular Development	differentiation of embryonic cells	9.22E-007	14
	Cellular Development	differentiation of lymphocytes	1.49E-006	24
	Cellular Development	differentiation of muscle cells	2.79E-006	14
	Cellular Development	differentiation of antigen presenting cells	4.40E-006	13
	Cellular Development	differentiation of osteoblasts	6.35E-006	11
	Cellular Development	developmental process of blood cells	1.91E-020	71
	Cellular Development	developmental process of leukocytes	1.12E-016	61
	Cellular Development	developmental process of tumor cell lines	1.08E-015	67
	Cellular Development	developmental process of lymphocytes	6.93E-014	50
	Cellular Development	developmental process of mononuclear leukocytes	9.48E-014	51
	Cellular Development	developmental process of fibroblasts	3.09E-012	20
	Cellular Development	developmental process of T lymphocytes	2.04E-011	42
	Cellular Development	developmental process of muscle cells	8.86E-010	23
	Cellular Development	developmental process of epithelial cells	2.66E-009	25
	Cellular Development	developmental process of fibroblast cell lines	3.14E-009	26
	Cellular Development	developmental process of bone marrow cells	1.49E-008	22
	Cellular Development	developmental process of red blood cells	2.57E-008	16
	Cellular Development	developmental process of stem cells	4.68E-008	19
	Cellular Development	developmental process of embryonic cells	8.74E-008	18
	Cellular Development	developmental process of embryonic stem cells	3.26E-007	12
	Cellular Development	developmental process of B lymphocytes	3.74E-007	18
	Cellular Development	developmental process of antigen presenting cells	7.00E-007	18
	Cellular Development	developmental process of hematopoietic cells	7.94E-007	16
	Cellular Development	developmental process of phagocytes	1.56E-006	14
	Cellular Development	developmental process of macrophages	1.66E-006	13
	Cellular Development	developmental process of osteoclasts	1.79E-006	13
	Cellular Development	developmental process of myeloid cells	4.45E-006	14
	Cellular Development	developmental process of hematopoietic progenitor cells	4.81E-006	14
	Cellular Development	developmental process of leukemia cell lines	4.96E-006	16
	Cellular Development	developmental process of tumor cells	4.96E-006	16
	Cellular Development	development of cells	3.77E-016	81
	Cellular Development	development of blood cells	1.33E-014	50
	Cellular Development	development of leukocytes	2.71E-012	45
	Cellular Development	development of lymphocytes	3.33E-012	44
	Cellular Development / Hematological System Development and Function / Hematopoiesis / Cellular Function and Maintenance / Cell-mediated Immune Response	T cell development	6.31E-011	40
	Cellular Development	development of B lymphocytes	1.54E-006	11
	Cellular Development	development of connective tissue cells	1.84E-006	10
	Cellular Development	growth of fibroblasts	4.15E-012	18
	Cellular Development	growth of tumor cell lines	2.69E-011	50
	Cellular Development	arrest in growth of tumor cell lines	1.18E-010	16
	Cellular Development	growth of fibroblast cell lines	4.63E-008	20
	Cellular Development	growth of blood cells	1.18E-007	19
	Cellular Development	growth of leukocytes	2.64E-007	17
	Cellular Development	senescence of fibroblasts	2.93E-010	10
	Cellular Development	apoptosis of T lymphocytes	8.95E-008	20
	Cellular Development	cell death of T lymphocytes	2.97E-007	21
	Cellular Development	hematopoiesis of cells	1.03E-006	13
	Cellular Development	maturation of cells	2.69E-006	23
	Cellular Development	expansion of blood cells	3.02E-006	14
	Cellular Growth and Proliferation	growth of cells	4.27E-028	118
	Cellular Growth and Proliferation	arrest in growth of eukaryotic cells	3.32E-020	30
	Cellular Growth and Proliferation	arrest in growth of cells	1.99E-019	31
	Cellular Growth and Proliferation	growth of eukaryotic cells	3.11E-019	84
	Cellular Growth and Proliferation	growth of cell lines	1.09E-016	69
	Cellular Growth and Proliferation	arrest in growth of cell lines	4.66E-016	24
	Cellular Growth and Proliferation	growth of normal cells	1.67E-014	42
	Cellular Growth and Proliferation	growth of fibroblasts	4.15E-012	18
	Cellular Growth and Proliferation	growth of connective tissue cells	1.01E-011	19
	Cellular Growth and Proliferation	growth of tumor cell lines	2.69E-011	50
	Cellular Growth and Proliferation	arrest in growth of tumor cell lines	1.18E-010	16
	Cellular Growth and Proliferation	arrest in growth of normal cells	2.00E-009	11
	Cellular Growth and Proliferation	growth of fibroblast cell lines	4.63E-008	20
	Cellular Growth and Proliferation	growth of blood cells	1.18E-007	19
	Cellular Growth and Proliferation	growth of leukocytes	2.64E-007	17
	Cellular Growth and Proliferation	proliferation of cells	2.97E-025	137
	Cellular Growth and Proliferation	proliferation of eukaryotic cells	3.56E-020	112
	Cellular Growth and Proliferation	proliferation of normal cells	3.43E-016	84
	Cellular Growth and Proliferation	proliferation of cell lines	9.67E-014	66
	Cellular Growth and Proliferation	proliferation of connective tissue cells	1.79E-013	31
	Cellular Growth and Proliferation	proliferation of fibroblasts	4.33E-010	21
	Cellular Growth and Proliferation	proliferation of fibroblast cell lines	1.51E-009	22
	Cellular Growth and Proliferation	proliferation of leukocytes	2.03E-009	40
	Cellular Growth and Proliferation	proliferation of B lymphocytes	2.55E-009	21
	Cellular Growth and Proliferation	proliferation of blood cells	3.47E-009	41
	Cellular Growth and Proliferation	proliferation of lymphocytes	1.43E-008	37
	Cellular Growth and Proliferation	proliferation of tumor cell lines	1.28E-007	42
	Cellular Growth and Proliferation	proliferation of epithelial cell lines	1.30E-007	12
	Cellular Growth and Proliferation	proliferation of bone marrow cells	2.07E-007	12
	Cellular Growth and Proliferation	proliferation of lymphatic system cells	7.01E-007	15
	Cellular Growth and Proliferation	proliferation of epithelial cells	8.18E-007	20
	Cellular Growth and Proliferation	colony formation of cells	2.02E-009	31
	Cellular Growth and Proliferation	colony formation of eukaryotic cells	1.81E-008	28
	Cellular Growth and Proliferation	colony formation of cell lines	2.36E-007	22
	Cellular Growth and Proliferation	colony formation of tumor cell lines	2.79E-007	18
	Cellular Growth and Proliferation	quantity of cell lines	8.20E-008	17
	Cellular Growth and Proliferation	expansion of blood cells	3.02E-006	14
	Cellular Growth and Proliferation	expansion of eukaryotic cells	3.82E-006	16
	Hematological System Development and Function	hematopoiesis	1.74E-021	67
	Hematological System Development and Function	hematopoiesis of organism	2.88E-007	12
	Hematological System Development and Function	hematopoiesis of cells	1.03E-006	13
	Hematological System Development and Function	hematological process	1.05E-018	68
	Hematological System Development and Function	hematological process of cells	4.80E-007	14
	Hematological System Development and Function	development of blood cells	1.33E-014	50
	Hematological System Development and Function	development of leukocytes	2.71E-012	45
	Hematological System Development and Function	development of lymphocytes	3.33E-012	44
	Hematological System Development and Function	development of B lymphocytes	1.54E-006	11
	Hematological System Development and Function	differentiation of blood cells	6.84E-014	45
	Hematological System Development and Function	differentiation of leukocytes	6.18E-011	37
	Hematological System Development and Function	differentiation of red blood cells	3.44E-008	13
	Hematological System Development and Function	differentiation of Th2 cells	3.95E-008	11
	Hematological System Development and Function	differentiation of mononuclear leukocytes	1.90E-007	27
	Hematological System Development and Function	differentiation of lymphocytes	1.49E-006	24
	Hematological System Development and Function	differentiation of antigen presenting cells	4.40E-006	13
	Hematological System Development and Function	quantity of blood cells	9.40E-012	43
	Hematological System Development and Function	quantity of leukocytes	8.13E-011	39
	Hematological System Development and Function	quantity of mononuclear leukocytes	1.80E-009	31
	Hematological System Development and Function	quantity of lymphocytes	9.93E-009	29
	Hematological System Development and Function	quantity of B lymphocytes	2.95E-006	15
	Hematological System Development and Function	proliferation of leukocytes	2.03E-009	40
	Hematological System Development and Function	proliferation of B lymphocytes	2.55E-009	21
	Hematological System Development and Function	proliferation of lymphocytes	1.43E-008	37
	Hematological System Development and Function	apoptosis of T lymphocytes	8.95E-008	20
	Hematological System Development and Function	cell death of T lymphocytes	2.97E-007	21
	Hematopoiesis	hematopoiesis	1.74E-021	67
	Hematopoiesis	hematopoiesis of organism	2.88E-007	12
	Hematopoiesis	hematopoiesis of cells	1.03E-006	13
	Hematopoiesis	development of blood cells	1.33E-014	50
	Hematopoiesis	development of leukocytes	2.71E-012	45
	Hematopoiesis	development of lymphocytes	3.33E-012	44
	Hematopoiesis	development of B lymphocytes	1.54E-006	11
	Hematopoiesis	differentiation of leukocytes	6.18E-011	37
	Hematopoiesis	differentiation of red blood cells	3.44E-008	13
	Hematopoiesis	differentiation of Th2 cells	3.95E-008	11
	Hematopoiesis	differentiation of mononuclear leukocytes	1.90E-007	27
	Hematopoiesis	differentiation of bone marrow cells	5.35E-007	16
	Hematopoiesis	differentiation of lymphocytes	1.49E-006	24
	Hematopoiesis	differentiation of antigen presenting cells	4.40E-006	13
	Hematopoiesis	apoptosis of T lymphocytes	8.95E-008	20
	Hematopoiesis	cell death of T lymphocytes	2.97E-007	21
	Organismal Development	developmental process of organism	6.00E-021	77
	Organismal Development	developmental process of animal	1.23E-015	59
	Organismal Development	developmental process of embryo	1.67E-013	37
	Organismal Development	developmental process of mammalia	2.31E-009	35
	Organismal Development	developmental process of mice	5.13E-009	34
	Organismal Development	development of organism	4.27E-020	68
	Organismal Development	development of animal	3.25E-014	50
	Organismal Development	development of embryo	3.20E-012	35
	Organismal Development	development of mice	1.78E-007	24
	Organismal Development	development of blood vessel	6.56E-006	27
	Organismal Development	growth of organism	6.22E-008	21
	Organismal Development	growth of animal	2.11E-007	19
	Organismal Development	hematopoiesis of organism	2.88E-007	12
	DNA Replication, Recombination, and Repair	modification of DNA	1.52E-020	38
	DNA Replication, Recombination, and Repair	metabolism of DNA	6.66E-013	37
	DNA Replication, Recombination, and Repair	remodeling of chromatin	2.35E-012	15
	DNA Replication, Recombination, and Repair	repair of DNA	2.04E-011	23
	DNA Replication, Recombination, and Repair	replication of DNA	4.31E-011	25
	DNA Replication, Recombination, and Repair	conformational modification of DNA	1.87E-008	10
	DNA Replication, Recombination, and Repair	checkpoint control	9.39E-008	11
	DNA Replication, Recombination, and Repair	DNA damage response of cells	7.63E-007	13
	Tissue Morphology	quantity of cells	2.69E-020	81
	Tissue Morphology	quantity of blood cells	9.40E-012	43
	Tissue Morphology	quantity of leukocytes	8.13E-011	39
	Tissue Morphology	quantity of mononuclear leukocytes	1.80E-009	31
	Tissue Morphology	quantity of lymphocytes	9.93E-009	29
	Tissue Morphology	quantity of cell lines	8.20E-008	17
	Tissue Morphology	quantity of B lymphocytes	2.95E-006	15
	Tissue Morphology	quantity of connective tissue cells	3.41E-006	13
	Organismal Survival	death of animal	6.41E-019	82
	Organismal Survival	death of mammalia	3.82E-018	80
	Organismal Survival	death of rodents	7.07E-018	78
	Organismal Survival	death of mice	1.02E-017	75
	Organ Development	development of organ	5.53E-015	59
	Organ Development	development of heart	1.85E-006	18
	Organ Development	organogenesis	8.83E-011	41
	Embryonic Development	developmental process of embryo	1.67E-013	37
	Embryonic Development	developmental process of embryonic cells	8.74E-008	18
	Embryonic Development	developmental process of embryonic stem cells	3.26E-007	12
	Embryonic Development	development of embryo	3.20E-012	35
	Embryonic Development	differentiation of embryonic cells	9.22E-007	14
	Developmental Disorder	developmental disorder	5.08E-013	61
	Developmental Disorder	developmental disorder of cells	2.34E-007	20
	Cellular Assembly and Organization	remodeling of chromatin	2.35E-012	15
	Connective Tissue Development and Function	growth of fibroblasts	4.15E-012	18
	Connective Tissue Development and Function	growth of fibroblast cell lines	4.63E-008	20
	Connective Tissue Development and Function	senescence of fibroblasts	2.93E-010	10
	Connective Tissue Development and Function	proliferation of fibroblasts	4.33E-010	21
	Connective Tissue Development and Function	proliferation of fibroblast cell lines	1.51E-009	22
	Connective Tissue Development and Function	S phase of fibroblast cell lines	2.56E-009	11
	Connective Tissue Development and Function	S phase of fibroblasts	2.99E-009	10
	Connective Tissue Development and Function	cell cycle progression of fibroblasts	8.92E-009	10
	Connective Tissue Development and Function	differentiation of osteocytes	6.79E-007	17
	Connective Tissue Development and Function	differentiation of osteoblasts	6.35E-006	11
	Connective Tissue Development and Function	development of connective tissue cells	1.84E-006	10
	Connective Tissue Development and Function	quantity of connective tissue cells	3.41E-006	13
	Connective Tissue Development and Function	adipogenesis	5.19E-006	11
	Cell Morphology	morphology of cells	1.01E-011	38
	Cell Morphology	morphology of eukaryotic cells	6.00E-010	33
	Cell Morphology	morphology of cell lines	5.85E-009	23
	Cell Morphology	morphology of tumor cell lines	4.81E-006	14
	Cell Morphology	size of eukaryotic cells	5.07E-008	19
	Cell Morphology	size of cells	8.95E-008	20
	Cell Morphology	size of normal cells	2.19E-006	15
	Cell Morphology	transmembrane potential of mitochondria	3.58E-006	17
	Cellular Function and Maintenance	homeostasis of leukocytes	4.86E-011	41
	Cellular Function and Maintenance	cytostasis	6.44E-011	26
	Cellular Function and Maintenance	cytostasis of eukaryotic cells	2.71E-009	22
	Cellular Function and Maintenance	cytostasis of cell lines	3.16E-008	18
	Cellular Function and Maintenance	cytostasis of tumor cell lines	2.93E-007	14
	Cellular Function and Maintenance	differentiation of Th2 cells	3.95E-008	11
	Cellular Function and Maintenance	apoptosis of T lymphocytes	8.95E-008	20
	Cellular Function and Maintenance	cell death of T lymphocytes	2.97E-007	21
	Infection Mechanism	activation of virus	5.18E-011	20
	Infection Mechanism	activation of Retroviridae	1.94E-008	15
	Infection Mechanism	activation of HIV	7.95E-008	11
	Infection Mechanism	expression of virus	9.10E-010	11
	Infection Mechanism	transcription of virus	1.63E-009	10
	Infection Mechanism	transactivation of virus	1.52E-007	11
	Cell-mediated Immune Response	differentiation of Th2 cells	3.95E-008	11
	Cell-mediated Immune Response	apoptosis of T lymphocytes	8.95E-008	20
	Cell-mediated Immune Response	cell death of T lymphocytes	2.97E-007	21
	Cell Signaling	activation of cyclin-dependent protein kinase	9.02E-011	12
	Tissue Development	developmental process of tissue	2.09E-010	54
	Tissue Development	developmental process of muscle	1.47E-006	21
	Tissue Development	development of tissue	9.61E-010	46
	Humoral Immune Response	proliferation of B lymphocytes	2.55E-009	21
	Humoral Immune Response	development of B lymphocytes	1.54E-006	11
	Humoral Immune Response	quantity of B lymphocytes	2.95E-006	15
	Hair and Skin Development and Function	proliferation of epithelial cell lines	1.30E-007	12
	Cardiovascular System Development and Function	development of heart	1.85E-006	18
	Cardiovascular System Development and Function	development of blood vessel	6.56E-006	27
	Skeletal and Muscular System Development and Function	differentiation of muscle cells	2.79E-006	14
	Skeletal and Muscular System Development and Function	differentiation of osteoblasts	6.35E-006	11
	Skeletal and Muscular System Development and Function	skeletal and muscular process of normal cells	2.22E-007	12
	Skeletal and Muscular System Development and Function	skeletal and muscular process of eukaryotic cells	3.95E-007	14
	Protein Synthesis	expression of protein	4.64E-007	15
	Post-Translational Modification	moiety attachment of protein	3.99E-006	30
MRNA/RNA processing	RNA Post-Transcriptional Modification	processing of mRNA	3.25E-058	35
	RNA Post-Transcriptional Modification	processing of RNA	1.73E-056	33
	RNA Post-Transcriptional Modification	splicing of RNA	4.27E-055	30
	RNA Post-Transcriptional Modification	splicing of mRNA	9.30E-025	16
