# Supplementary material for: Deregulation upon DNA damage revealed by joint analysis of context-specific perturbation data
Source: BMC Bioinformatics. 2011 Jun 21;12:249. doi: 10.1186/1471-2105-12-249 (PMC3236061; doi:10.1186/1471-2105-12-249)
Supplement: Additional file 4 — Disease gene enrichment in the largest functional clusters (listed in an Excel file). [file 1471-2105-12-249-S4.XLS]

## Sheet: Sheet1
Additional file 4. Disease enrichment in the largest functional clusters
Cluster	Category	Function	p-value	Molecules
Chromatin organization	Cancer / Hematological Disease	hematologic cancer	1.01e-06	12
	Cancer / Hematological Disease	leukemia	2.11e-06	11
DNA repair	Cancer	tumorigenesis	2.96e-12	68
	Cancer	tumorigenesis of mammalia	1.17e-10	16
	Cancer	tumorigenesis of mice	2.12e-10	15
	Cancer	tumorigenesis of primary tumor	2.38e-10	12
	Cancer	neoplasia	2.76e-10	61
	Cancer	head and neck cancer	3.19e-10	21
	Cancer	cancer	6.8e-10	59
	Cancer	head and neck tumor	1.6e-09	19
	Cancer	brain cancer	1.89e-09	16
	Cancer	primitive neuroectodermal tumor	5.07e-09	11
	Cancer	non-hodgkin lymphoma	1.42e-08	13
	Cancer / Hematological Disease	leukemia	2.57e-08	17
	Cancer / Neurological Disease	brain tumor	3.39e-08	14
	Cancer / Gastrointestinal Disease	colorectal cancer	9.61e-08	24
	Cancer / Hematological Disease / Immunological Disease	lymphocytic leukemia	2.11e-07	11
	Cancer	malignant tumor	2.25e-07	42
	Cancer	lymphoma	2.78e-07	15
	Cancer	developmental process of primary tumor	3.48e-07	10
	Cancer	developmental process of tumor	6.03e-07	13
	Cancer	tumor	3.76e-07	45
Transcription regulation	Cancer	transformation	5.12e-18	48
	Cancer	transformation of cells	7.97e-18	47
	Cancer	transformation of eukaryotic cells	4.19e-12	35
	Cancer	transformation of normal cells	3.11e-11	22
	Cancer	transformation of fibroblast cell lines	4.18e-07	20
	Cancer	transformation of cell lines	4.25e-07	23
	Cancer	transformation of fibroblasts	6.24e-06	12
	Cancer	cancer	2e-14	129
	Cancer	cancer of mammalia	1.12e-09	17
	Cancer	cancer of mice	4.54e-08	13
	Cancer	neoplasia	4.41e-14	131
	Cancer	tumorigenesis	5.44e-14	136
	Cancer	tumorigenesis of organ	5.42e-11	19
	Cancer	tumorigenesis of mammalia	9.98e-11	25
	Cancer	tumorigenesis of mice	3.26e-10	22
	Cancer	tumorigenesis of primary tumor	1.92e-09	16
	Cancer	tumorigenesis of malignant tumor	4.83e-09	15
	Cancer	tumorigenesis of tissue	6.76e-07	10
	Cancer	hyperproliferation	2.24e-11	30
	Cancer	lymphoma	3.79e-11	29
	Cancer	malignant tumor	4.46e-11	92
	Cancer	tumor	9.26e-11	97
	Cancer	brain cancer	1.86e-10	27
	Cancer	lymphatic node tumor	2.69e-10	22
	Cancer	disease of tumor	3.27e-10	20
	Cancer	B-cell non-hodgkin lymphoma	3.8e-10	15
	Cancer	primitive neuroectodermal tumor	3.92e-10	17
	Cancer	head and neck tumor	4.98e-10	32
	Cancer / Hematological Disease	hematologic cancer	6.69e-10	32
	Cancer / Hematological Disease	hematologic cancer of mammalia	2.21e-06	10
	Cancer	head and neck cancer	6.71e-10	34
	Cancer / Neurological Disease	brain tumor	7.14e-10	25
	Cancer / Skeletal and Muscular Disorders	bone tumor	9.82e-10	17
	Cancer	non-hodgkin lymphoma	1.13e-09	21
	Cancer / Hematological Disease	leukemia	2.12e-09	29
	Cancer	neuroepithelial tumor	2.22e-09	19
	Cancer	neuroendocrine tumor	3.68e-09	17
	Cancer / Genetic Disorder	pancreatic tumor	3.79e-09	18
	Cancer	endocrine gland tumor	5.59e-09	22
	Cancer	carcinoma	7.41e-09	67
	Cancer / Gastrointestinal Disease	colorectal cancer	7.99e-09	45
	Cancer / Gastrointestinal Disease / Genetic Disorder	pancreatic cancer	1.04e-08	23
	Cancer	sarcoma	3.79e-08	22
	Cancer	developmental process of primary tumor	4.31e-08	16
	Cancer	developmental process of tumor	7.26e-08	23
	Cancer	neuroendocrine carcinoma	4.42e-08	14
	Cancer / Reproductive System Disease	breast cancer	5.72e-08	49
	Cancer	development of tumor	6.01e-08	15
	Cancer	development of primary tumor	8.44e-07	12
	Cancer / Gastrointestinal Disease	digestive organ tumor	1.27e-07	34
	Cancer / Skeletal and Muscular Disorders	plasmacytoma	1.49e-07	12
	Cancer / Reproductive System Disease	ovarian cancer	1.91e-07	26
	Cancer / Renal and Urological Disease	renal cancer	2.86e-07	17
	Cancer	central nervous system tumor	4.36e-07	14
	Cancer	adenoma	5.59e-07	14
	Cancer	heart and pleura tumor	7.63e-07	14
	Cancer / Hematological Disease	myeloid leukemia	9.97e-07	16
	Cancer / Reproductive System Disease	genital tumor	1.24e-06	33
	Cancer	neuroblastoma	1.37e-06	11
	Cancer / Genetic Disorder / Respiratory Disease	lung tumor	1.64e-06	24
	Cancer / Hematological Disease / Immunological Disease	lymphocytic leukemia	2.74e-06	15
	Cancer	soft tissue sarcoma	3.13e-06	13
	Cancer / Hepatic System Disease	liver cancer	3.47e-06	20
	Cancer	quantity of primary tumor	4.01e-06	10
	Cancer	T-cell non-hodgkin lymphoma	4.22e-06	11
	Cancer / Genetic Disorder / Respiratory Disease	lung cancer	4.35e-06	27
	Hematological Disease	hematological disorder	1.61e-11	56
	Hematological Disease	hematological disorder of mammalia	6.49e-07	25
	Hematological Disease	hematological disorder of rodents	9.54e-07	23
	Hematological Disease	myeloproliferative syndrome	1.92e-07	19
	Hematological Disease	Waldenstrom's macroglobulinemia	6.79e-07	16
	Tumor Morphology	formation of tumor	1.03e-10	23
	Tumor Morphology	formation of primary tumor	9.87e-09	17
	Tumor Morphology	formation of malignant tumor	7.43e-08	15
	Gastrointestinal Disease / Hepatic System Disease	disease of liver	1.18e-06	12
	Immunological Disease	immunological disorder of mice	4.42e-06	24
	Immunological Disease	immunological disorder of mammalia	6.58e-06	25
