# Supplementary material for: Deregulation upon DNA damage revealed by joint analysis of context-specific perturbation data
Source: BMC Bioinformatics. 2011 Jun 21;12:249. doi: 10.1186/1471-2105-12-249 (PMC3236061; doi:10.1186/1471-2105-12-249)
Supplement: Additional file 5 — Functional and disease enrichment in the genes most activated in DNA damage (listed in an Excel file). [file 1471-2105-12-249-S5.XLS]

## Sheet: Sheet1
Additional file 5. Functional and disease enrichment in the genes most activated in DNA damage
a. Functional enrichment
Regulator	Category	Function	p-value	Molecules
ATM	Cell death	cell death	2.78e-08	40
	Cell death	apoptosis of eukaryotic cell lines	5.19e-08	32
	Cell death	cell death of cell lines	5.51e-08	29
	Cell death	cell death of eukaryotic cells	8.88e-08	35
	Cell death	apoptosis of eukaryotic cell lines	1.75e-07	35
	Cell death	apoptosis of cell lines	1.11e-06	24
	Cell death	cell death of tumor cell lines	3.82e-06	22
	Cellular Growth and Proliferation	proliferation of cells	6.99e-06	32
	Gene Expression	transcription	8.66e-06	27
	Gene Expression	transcription of DNA	1.04e-05	21
	Cellular Growth and Proliferation	proliferation of eukaryotic cells	1.84e-05	27
	Cell death	apoptosis of tumor cell lines	5.24e-05	18
	Cell death	cell death of normal cells	6.18e-05	21
	Cell cycle	cell division process	8.22e-05	21
p53	Gene Expression	transcription	8.07e-07	29
	Gene Expression	transcription of DNA	1.04e-07	21
	Gene Expression	transactivation	7e-05	13
RelA	Gene Expression	transcription	2.13e-05	26
	Gene Expression	transcription of DNA	3.03e-05	20
b. Disease enrichment
Regulator	Category	Function	p-value	Molecules
ATM	Cancer	cancer	4.36e-06	37
	Cancer	tumorigenesis	5.8e-06	39
p53	Cancer	cancer	8.26e-05	34
