# Supplementary material for: Deregulation upon DNA damage revealed by joint analysis of context-specific perturbation data
Source: BMC Bioinformatics. 2011 Jun 21;12:249. doi: 10.1186/1471-2105-12-249 (PMC3236061; doi:10.1186/1471-2105-12-249)
Supplement: Additional file 6 — Interactions between the top most damage-activated genes (listed in an Excel file). [file 1471-2105-12-249-S6.XLS]

## Sheet: Sheet1
Additional file 6. Interactions between the top most damage-activated genes (collected in Ingenuity)
Most activated by RelA
Affy	Deregulation	Gene Title	Gene Symbol	ENTREZ GENE ID	Type	Canonical Pathway	Role in the cell	Disease	Regulates	Regulated by	Binds	Summary
219437_s_at	-1.98348	ankyrin repeat domain 11	ANKRD11	29123	other	NA	NA	Huntington's disease	NA	NA	NCOA3, ANKRD11, NCOA2, NCOA1, HDAC3, RAC3	ANKRD11 is a member of a family of ankyrin repeat-containing cofactors that interacts with p160 nuclear receptor coactivators (see NCOA1; MIM 602691) and inhibits ligand-dependent transcriptional activation (Zhang et al., 2004 [PubMed 15184363]).[supplied
221190_s_at	-1.97686	chromosome 18 open reading frame 8	C18orf8	29919	other	NA	NA	chronic pancreatitis, pancreatic cancer	NA	FCGR1A	MIR20A (includes EG:406982)	NA
201183_s_at	-1.93885	chromodomain helicase DNA binding protein 4	CHD4	1108	enzyme	DNA Methylation and Transcriptional Repression Signaling	remodeling, development	NA	Histone, RRAD, reporter gene, CD4	MTA1, MYC, ESR1, 4-hydroxytamoxifen, TFF1, NAB2, BCL6, dexamethasone, TGFB1	HDAC1, HDAC2, IKZF1, MTA2, MTA1, RBBP4, SMARCA4, IKZF3, MBD3 (includes EG:53615), Histone h3, MTA3, SMARCC1, Ck2 alpha, MBD3L1, NAB1	The product of this gene belongs to the SNF2/RAD54 helicase family. It represents the main component of the nucleosome remodeling and deacetylase complex and plays an important role in epigenetic transcriptional repression. Patients with dermatomyositis d
201995_at	-1.99313	exostoses (multiple) 1	EXT1	2131	enzyme	NA	outgrowth, differentiation, self-renewal, pathfinding	Alzheimer's disease, non-insulin-dependent diabetes mellitus, coronary artery disease, multiple hereditary exostoses, neoplasia, cancer, bone cancer, chondrosarcoma	TNF, T lymphocytes, Immunoglobulin, NFkB, Small T Antigen, TGFB1, FOXO3, Estrogen receptor, APP	EXT1, MYH1, CNTF, EXT2, OSTF1, TRAP1	heparan sulfate proteoglycan, glycosaminoglycan, heparan sulfate, NANOG, Erk1/2	This gene encodes an endoplasmic reticulum-resident type II transmembrane glycosyltransferase involved in the chain elongation step of heparan sulfate biosynthesis. Mutations in this gene cause the type I form of multiple exostoses. [provided by RefSeq]
203184_at	-1.86918	fibrillin 2	FBN2	2201	other	NA	growth	hypertension, coronary artery disease, non-insulin-dependent diabetes mellitus, syndactyly, polydactyly, colorectal cancer, neoplasia, cancer, breast cancer, ductal carcinoma, pancreatic cancer	NA	MMP12, MMP9, MMP2, MMP3, MMP13, MMP14, CELA2A, 1-alpha, 25-dihydroxy vitamin D3, decitabine, AHR	MIR122, MIRLET7F1, MIRLET7A1, FBN1, ELN, GFI1, HTT, MIRLET7F2, MIRLET7A2, MATN2, LTBP1, MIRLET7E (includes EG:406887), MFAP5, MIRLET7C, MFAP2	The protein encoded by this gene is a component of connective tissue microfibrils and may be involved in elastic fiber assembly. Mutations in this gene cause congenital contractural arachnodactyly. [provided by RefSeq]
206377_at	-1.86053	forkhead box F2	FOXF2	2295	transcription regulator	NA	proliferation, apoptosis	aganglionosis, hypoplasia, colorectal cancer	WNT5A, COLLAGEN TYPE I, Collagen Type IV, CTNNB1	EZH2, IKBKB, IKBKG, CHUK, NKX2-1, NFKBIA, TNF, SMO, trichostatin A	TBP, FYN, ABL1, MIR20A (includes EG:406982)	FOXF2 encodes forkhead box F2, one of many human homologues of the Drosophila melanogaster transcription factor forkhead. FOXF2 is expressed in lung and placenta, and has been shown to transcriptionally activate several lung-specific genes. [provided by R
217099_s_at	-1.85869	gem (nuclear organelle) associated protein 4	GEMIN4	50628	other	NA	NA	bipolar affective disorder, colon cancer, colon carcinoma, colorectal cancer, neoplasia, cancer	NA	bee venom, lipopolysaccharide	DDX20, SMN1, SNRPD1, SNRPB, SNRPD2, SIP1, GEMIN5 (includes EG:25929), RPS11, SNRPD3, GEMIN6, EIF2C2, SNRPF, TSC22D1, PTP4A3, LGALS3	The product of this gene is part of a large complex localized to the cytoplasm, nucleoli, and to discrete nuclear bodies called Gemini bodies (gems). The complex functions in spliceosomal snRNP assembly in the cytoplasm, and regenerates spliceosomes requi
202282_at	-1.9257	hydroxysteroid (17-beta) dehydrogenase 10	HSD17B10	3028	enzyme	Androgen and Estrogen Metabolism; Butanoate Metabolism; Estrogen-Dependent Breast Cancer Signaling; Fatty Acid Elongation in Mitochondria; Fatty Acid Metabolism; Lysine Degradation; Mitochondrial Dysfunction; Tryptophan Metabolism; Valine, Leucine and Iso	apoptosis, generation in, cell viability, dysfunction in, oxidative stress response, fragmentation in	X linked mental retardation syndromic 10, X-linked mental retardation, leiomyomatosis, uterine cancer, uterine leiomyoma, neoplasia, cancer, short chain 3-hydroxyacyl-coa dehydrogenase deficiency	free radical, 3-oxooctanoyl-coenzyme A, acetoacetyl-coenzyme A, 3-hydroxybutyric acid, 3-oxohexadecanoyl-coenzyme A, L-3-hydroxyacyl-coenzyme A, dihydrotestosterone, 3-alpha,17-beta-androstanediol, lipid, reactive oxygen species, hydrogen peroxide, supero	aroclor 1254, Sos, FOS, PPARA, INSR, KIT, POR, methylprednisolone, TGFB1, pirinixic acid, Reston ebolavirus, estrone, myxothiazol, di(2-ethylhexyl) phthalate, MYOG	APP, HSD17B10, MAP3K7, SLC2A4, RG9MTD1, HTT	This gene encodes 3-hydroxyacyl-CoA dehydrogenase type II, a member of the short-chain dehydrogenase/reductase superfamily. The gene product is a mitochondrial protein that catalyzes the oxidation of a wide variety of fatty acids, alcohols, and steroids.
205055_at	-1.94736	integrin, alpha E (antigen CD103, human mucosal lymphocyte antigen 1; alpha polypeptide)	ITGAE	3682	other	Caveolar-mediated Endocytosis Signaling; Integrin Signaling	adhesion, binding, homing, cell spreading, migration, retention	infection, pancreatic cancer, pancreatic adenocarcinoma, neoplasia, cancer	PTK2, PTK2B	FOXP3, TGFB1, WAS, 4-tert-octylphenol, HRAS, diethylstilbestrol, antigen presenting cells, Protein I/II, FN1, beta-estradiol, GNA12, RUNX3, methylprednisolone, EGR2, retinoic acid	CDH1, CHFR, ITGB7, IgG1, Igg1, EED	Integrins are heterodimeric integral membrane proteins composed of an alpha chain and a beta chain. This gene encodes an I-domain-containing alpha integrin that undergoes post-translational cleavage in the extracellular domain, yielding disulfide-linked h
43544_at	-1.98762	mediator complex subunit 16	MED16	10025	transcription regulator	NA	aggregation	amyotrophic lateral sclerosis, severe acute respiratory syndrome	BCAR1, FAK, THRA, reporter gene, TBP, RNA polymerase II, Ca2+, SERPINA5, ARP2-3 (Actin-related protein complex), GP1BA, Thyroid hormone receptor	thyroid hormone, MED15, SUB1, beta-estradiol, MED24, RXRA, dihydrotestosterone	MED10, CDK8, MED9, MED23, MED24, THRA, CDC2L6, TRRAP, MED17, VDR, MED28, MED13, MED12, MED26, MED1	NA
203417_at	-1.97623	microfibrillar-associated protein 2	MFAP2	4237	other	NA	NA	hemorrhagic diathesis, kyphosis	NOTCH1	ERBB2, epicatechin, TP53, TGFB1, DCN	JAG2, JAG1, DCN, FBN2 (includes EG:2201), BMP7, FBN1, TGFB1, proteoglycan, MIRN330	Microfibrillar-associated protein 2 is a major antigen of elastin-associated microfibrils and a candidate for involvement in the etiology of inherited connective tissue diseases. Four transcript variants encoding two different isoforms have been found for
202927_at	-1.91675	peptidylprolyl cis/trans isomerase, NIMA-interacting 1	PIN1	5300	enzyme	Activation of IRF by Cytosolic Pattern Recognition Receptors; Wnt/?-catenin Signaling	proliferation, apoptosis, mitosis, formation, quantity, stabilization in, activation in, cell death, checkpoint control, cell division	breast cancer, tauopathy, hyperplasia, motor dysfunction, neoplasia, cancer	CCND1, CTNNB1, APC/APC2, TP53, CDKN1A, MDM2, CDKN1B, IFNB1, RELA, MAPT, SNCA, PML, BAX, MYC, TP53I3	doxorubicin, HRAS, cisplatin, TP53, PLK1, BTG2, STAT6, E2F2, CD 437, L-methionine, IL4, E2F3, ST1926, lactacystin, E2F1	PLK1, CDC25C, PKMYT1, TP53, TOP2A, MAPT, CDC27, IRF3, JUN, CCNE1, CSNK2A1, Ck2 alpha, UBQLN4, EIF1B, EPB41	The human PIN1 gene encodes an essential nuclear peptidylprolyl cis-trans isomerase (PPIase; EC 5.2.1.8) involved in regulation of mitosis. PIN1 belongs to a class of PPIases that includes the E. coli parvulin, yeast Ess1, and Drosophila dodo (dod) gene p
201939_at	-1.99635	polo-like kinase 2 (Drosophila)	PLK2	10769	kinase	Mitotic Roles of Polo-Like Kinase	apoptosis, degradation in, survival, growth, S phase, serine phosphorylation in	endometriosis, Huntington's disease	TP53, beta-estradiol, PLK2, cisplatin, LY294002, NFkB, GNB2, GNB1, prostaglandin E2, NR3C1, Igm, Igg1, Hel, raloxifene, trans-hydroxytamoxifen	CIB1, VPS16, VPS33A, MAGI2, IKBKAP, DLGAP4, USP7, Hsp90, VPS11, MPP3, WEE1, VPS18, SIPA1L1, MIR10A (includes EG:406902), MIRN339	MPF, Apc, PLK2, CDC25, SIPA1L1, DLG4, BSN, SNCA	Serum-inducible kinase is a member of the 'polo' family of serine/threonine protein kinases that have a role in normal cell division.[supplied by OMIM]
34478_at	-1.94113	RAB11B, member RAS oncogene family	RAB11B	9230	enzyme	Clathrin-mediated Endocytosis Signaling; Fc? Receptor-mediated Phagocytosis in Macrophages and Monocytes	growth, apoptosis, regression in, abscission, formation in, transduction in, formation, phagocytosis, invasion, recycling	NA	TF, ITGB2, ITGAL, KCNH2, TFRC, ITGAV, ITGB3, Rab11, KCNA5, lactosylceramide, cholesterol, GSN, NBD cholesterol, PEG-cholesterol, ITGA6	INS1, fulvestrant, ESR2, PAX3, FHIT, ESR1, LHB, SLC25A1, estrogen, beta-estradiol, RAB11FIP5, protein-protein complex, Rab11, RAB11FIP3, N-ethylmaleimide	RAB11FIP3, RAB11FIP4, RAB11FIP2, RAB11FIP1, RAB11FIP5, HOOK1, Myosin5b, EPB41, KCNMA1, Rab11-Fip1, SLC2A4, CLTC, ACAP1, SREBF2, FGFR1	NA
220202_s_at	-1.858	ring finger and CCCH-type zinc finger domains 2	RC3H2	54542	other	NA	NA	NA	NA	FADD, Bacillus anthracis Sterne strain 7702, poly rI:rC-RNA	MIR294, MIR302A (includes EG:407028), MIR155 (includes EG:406947), MIR293, UBE2N, UBE2I, ZFP36	NA
202071_at	-1.91971	syndecan 4	SDC4	6385	other	NA	formation, migration, binding, cell spreading, proliferation, morphology, accumulation in, apoptosis	Huntington's disease	PRKCA, RAC1, ATF2, TGM2, TNC, P38 MAPK, ASIP, Jnk, Pkc, AGRP, SPP1, PTK2, LAMA3, PCSK5, ITGA4	TNF, NFkB, F2, lipopolysaccharide, FN1, IFNG, DSBA, Nfat, RELA, androgen, NKX3-1, diamide, CD44, APOE, RUNX1T1	FGF2, SDCBP, SDCBP2, CCL5, TNFSF13, SDC3, MIB1, Pkc, SERPINC1, LAMA4, FGFR1, CDCP1, SPP1, TRAPPC4, SDC2	The protein encoded by this gene is a transmembrane (type I) heparan sulfate proteoglycan that functions as a receptor in intracellular signaling. The encoded protein is found as a homodimer and is a member of the syndecan proteoglycan family. This gene i
201129_at	-1.9275	splicing factor, arginine/serine-rich 7, 35kDa	SFRS7	6432	other	NA	NA	NA	E1a, SFRS12, TAT	ELAVL1, PGR, Cd3, PDGF-BB, beta-estradiol, IL15, TRA2A	NXF1, Nucleoprotein, RBBP6 (includes EG:5930), RNPS1, SF3A2, TAT, HNRNPK, DUSP11, TRA2A, ORFP1, Pb1, SFRS12, CCNL2, MIR127 (includes EG:406914), MIR199A1	NA
208610_s_at	-1.98628	serine/arginine repetitive matrix 2	SRRM2	23524	other	NA	NA	head and neck cancer, oral cancer, salivary duct carcinoma, neoplasia, cancer	pPIP85.A	AGTR1, AGT, U2 snRNP, U1 snRNP, D-glucose, GnRH analog	YWHAG, YWHAB, SRRM1, YWHAZ, SFN, MAGEB2, RNPS1, BAK1, ARRB2, ARRB1, PNN, SF3A2, poly A RNA, pPIP85.A, E2F4	NA
209088_s_at	-1.91733	ubinuclein 1	UBN1	29855	transcription regulator	NA	differentiation, formation in, formation	NA	Eb1	NA	Histone h3, HIRA, CEBPA, JUN, ASF1A, Eb1, MIR30D (includes EG:407033), MIR184 (includes EG:406960), MIR220A, CCNA2	NA
201797_s_at	-1.98703	valyl-tRNA synthetase	VARS	7407	enzyme	Aminoacyl-tRNA Biosynthesis; Valine, Leucine and Isoleucine Biosynthesis	NA	polymyositis	NA	Ck1, MYC, dexamethasone, COPS5, HSP90AA2	TNFRSF10D, EEF1A2, YWHAZ, EPB41, MCC, JDP2, SLC2A4, TRAF6, VHL, SGK1, TFE3, IKBKG, HLA-B	Aminoacyl-tRNA synthetases catalyze the aminoacylation of tRNA by their cognate amino acid. Because of their central role in linking amino acids with nucleotide triplets contained in tRNAs, aminoacyl-tRNA synthetases are thought to be among the first prot
Most activated by ATM
Affy	Deregulation	Gene Title	Gene Symbol	ENTREZ GENE ID	Type	Canonical Pathway	Role in the cell	Disease	Regulates	Regulated by	Binds	Summary
219437_s_at	-1.98498	ankyrin repeat domain 11	ANKRD11	29123	other	NA	NA	Huntington's disease	NA	NA	NCOA3, ANKRD11, NCOA2, NCOA1, HDAC3, RAC3	ANKRD11 is a member of a family of ankyrin repeat-containing cofactors that interacts with p160 nuclear receptor coactivators (see NCOA1; MIM 602691) and inhibits ligand-dependent transcriptional activation (Zhang et al., 2004 [PubMed 15184363]).[supplied
201183_s_at	-1.49988	chromodomain helicase DNA binding protein 4	CHD4	1108	enzyme	DNA Methylation and Transcriptional Repression Signaling	remodeling, development	NA	Histone, RRAD, reporter gene, CD4	MTA1, MYC, ESR1, 4-hydroxytamoxifen, TFF1, NAB2, BCL6, dexamethasone, TGFB1	HDAC1, HDAC2, IKZF1, MTA2, MTA1, RBBP4, SMARCA4, IKZF3, MBD3 (includes EG:53615), Histone h3, MTA3, SMARCC1, Ck2 alpha, MBD3L1, NAB1	The product of this gene belongs to the SNF2/RAD54 helicase family. It represents the main component of the nucleosome remodeling and deacetylase complex and plays an important role in epigenetic transcriptional repression. Patients with dermatomyositis d
204313_s_at	-1.63122	cAMP responsive element binding protein 1	CREB1	1385	transcription regulator	ATM Signaling; B Cell Receptor Signaling; BMP signaling pathway; Calcium Signaling; cAMP-mediated Signaling; Cardiac Hypertrophy Signaling; Circadian Rhythm Signaling; Corticotropin Releasing Hormone Signaling; CREB Signaling in Neurons; Dendritic Cell Ma	apoptosis, survival, cell death, expression in, growth, proliferation, differentiation, size, long-term potentiation, cell cycle progression	neurodegeneration, anxiety, depressive disorder, major depression, neoplasia, cancer, Huntington's disease, congestion, dilated cardiomyopathy, edema, cardiac fibrosis, hyperthyroidism, diabetes, hypertrophy, adenocarcinoma, liver cancer, endometriosis, s	BDNF, FOS, PDYN, PTGS2, CREM, CCND1, reporter gene, NR4A1, BCL2, CEBPB, EGR1, MITF, DUSP1, MMP2, CARTPT	forskolin, PKA, PD98059, P38 MAPK, SB203580, H89, cyclic AMP, Erk1/2, CAMK4, APP, Pkc, EGF, BDNF, phorbol myristate acetate, PRKACA	CREBBP, EP300, SST, Tax, PTGS2, IL2, FOS, CEBPB, CREM, ATF1, CCND1, BDNF, BCL2, CYP19A1, REN	This gene encodes a transcription factor that is a member of the leucine zipper family of DNA binding proteins. This protein binds as a homodimer to the cAMP-responsive element, an octameric palindrome. The protein is phosphorylated by several protein kin
206374_at	-1.40078	dual specificity phosphatase 8	DUSP8	1850	phosphatase	SAPK/JNK Signaling	proliferation	peripheral T-cell lymphoma, T-cell non-Hodgkin's disease, non-Hodgkin's disease, neoplasia, cancer, lymphoid cancer, lymphomagenesis	Jnk, MAPK10, amino acids, MAPK14, MAPK3, P38 MAPK, MAPK9, MAPK8, Sapk	hydrogen peroxide, anisomycin, phorbol myristate acetate, benzyloxycarbonyl-Leu-Leu-Leu aldehyde, CLOCK, lipopolysaccharide, ENV, pyrrolidine dithiocarbamate, RET, phenethyl isothiocyanate, Sapk, ATF7, ATF2, arsenite	MAPK8, DUSP6, MAPK3	The protein encoded by this gene is a member of the dual specificity protein phosphatase subfamily. These phosphatases inactivate their target kinases by dephosphorylating both the phosphoserine/threonine and phosphotyrosine residues. They negatively regu
205066_s_at	-1.49295	ectonucleotide pyrophosphatase/phosphodiesterase 1	ENPP1	5167	enzyme	Nicotinate and Nicotinamide Metabolism; Pantothenate and CoA Biosynthesis; Purine Metabolism; Pyrimidine Metabolism; Riboflavin Metabolism; Starch and Sucrose Metabolism	response, growth, differentiation, calcification, expression in, mineralization, chondrogenesis	non-insulin-dependent diabetes mellitus, idiopathic infantile arterial calcification, squamous-cell carcinoma, obesity, endometriosis, cervical posterior longitudinal ligament ossification, neoplasia, cancer	phosphoric acid, SPP1, nucleoside triphosphate, phosphate, D-glucose, pyrophosphate, INSR, Alp, ENPP1	IL1B, TGFB1, HRAS, NFkB, dihydrotestosterone, progesterone, DMD, IFNA2, GAPDH (includes EG:2597), CTNNB1, PDGF-BB, PLP1, cholesterol, dexamethasone, keratinocytes	INSR	This gene is a member of the ecto-nucleotide pyrophosphatase/phosphodiesterase (ENPP) family. The encoded protein is a type II transmembrane glycoprotein comprising two identical disulfide-bonded subunits. This protein has broad specificity and cleaves a
202081_at	-1.6567	immediate early response 2	IER2	9592	other	NA	NA	breast cancer	NA	U0126, Ins, IRAK4, STAT6, DACH1, IGF2, RELA, PDGF-BB, HMGA1, NRG2, paclitaxel, triamcinolone acetonide, CCL5, NR3C1, ERBB3	MIRN326, MIR150, SRF, MIR207, Mrnp, ELAVL2	NA
201473_at	-1.44703	jun B proto-oncogene	JUNB	3726	transcription regulator	NRF2-mediated Oxidative Stress Response	differentiation, proliferation, cell cycle progression, growth, quantity, transformation, senescence, colony formation, S phase, G2/M phase transition	atopic dermatitis, endometriosis, atherosclerosis, Huntington's disease, breast cancer, migraines	reporter gene, Cyclin A, CDKN2A, IL10, CSF2, FOSL1, RUNX2, IL4, IL2, JUNB, CYP19A1, BCL3, CCND1, HMOX1, Vegf	phorbol myristate acetate, IL6, TGFB1, lipopolysaccharide, TNF, PD98059, forskolin, beta-estradiol, EGF, calcium, tamoxifen, cocaine, PDGF-BB, TP53, U0126	FOS, JUN, RHO, SMAD4, BATF, FOSB, FOSL1, FOSL2, BATF3, ATF3, EP300, ATF7, ITCH, SMAD3, MAPK8	NA
203752_s_at	-1.38565	jun D proto-oncogene	JUND	3727	transcription regulator	Corticotropin Releasing Hormone Signaling; NRF2-mediated Oxidative Stress Response	growth, proliferation, apoptosis, development, differentiation, cell cycle progression, transformation, senescence, colony formation, expression in	glomerulosclerosis, fibrosis, dilated cardiomyopathy, breast cancer, neoplasia, cancer, lymphoid cancer, lymphomagenesis, non-Hodgkin's disease, T-cell non-Hodgkin's disease, peripheral T-cell lymphoma	TIMP1, reporter gene, NFE2L2, HMOX1, CCND1, IL6, BCL3, FOSL1, FTH1, JUND, IFNG, IL4, IL10, NR4A1, CD69	phorbol myristate acetate, lipopolysaccharide, TNF, MAPK8, MAPK9, Jnk, okadaic acid, calcium, forskolin, dexamethasone, MEN1, PD98059, TGFB1, hydrogen peroxide, Igg	FOS, RFWD2 (includes EG:64326), MEN1, JUN, FOSL2, ATF3, FOSB, TIMP1, MMP1 (includes EG:4312), FOSL1, BATF3, COPS5, ZMYM2, ATF7, NR0B2	The protein encoded by this intronless gene is a member of the JUN family, and a functional component of the AP1 transcription factor complex. It has been proposed to protect cells from p53-dependent senescence and apoptosis. Alternate translation initiat
207198_s_at	-1.56697	LIM and senescent cell antigen-like domains 1	LIMS1	3987	other	Integrin Signaling; PI3K/AKT Signaling	apoptosis, aging, adhesion, differentiation, motility, survival, polymerization	hypertension, hyperplasia	Lims1, Ilk, ILK, PARVA, BCL2L11, Integrin beta 1, Vinculin, Pxn, TGFB2, N-Wasp, Rac, Akt, Erk1/2, actin	MYC, TGFB1, CTGF, SB203580, ADAM10, GnRH analog, ITGB1, CCL5, podocytes, LDL, ITGB3, LIF, lipopolysaccharide, ILK, LIMS2	Lims1, Ilk, ILK, PARVA, BCL2L11, Integrin beta 1, Vinculin, Pxn, TGFB2, N-Wasp, Rac, Akt, Erk1/2, actin	The protein encoded by this gene is an adaptor protein which contains five LIM domains, or double zinc fingers. The protein is likely involved in integrin signaling through its LIM domain-mediated interaction with integrin-linked kinase, found in focal ad
217738_at	-1.34801	nicotinamide phosphoribosyltransferase	NAMPT	10135	cytokine	Nicotinate and Nicotinamide Metabolism	proliferation, signaling, cell death, lifespan, oxidative stress response, senescence, apoptosis, expression in	amyotrophic lateral sclerosis, breast cancer, rheumatoid arthritis	SIRT1, ATXN10, NAT1, NAD+, TP53, NPY1R, TFPI, SOCS2, TNF, NELL2, TMSB15A (includes EG:11013), TGFB2, MMP9, PEG10, IL8	lipopolysaccharide, LDL, CD40LG, TNF, IL6, SB203580, Igm, Igg1, Hel, SMAD4, myeloid dendritic cells, isoproterenol, mono-(2-ethylhexyl)phthalate, estrogen, butyric acid	IFITM3, UBE2L6, GGT1, FTL, ND1, FANCA, ADORA2A, INSR, MIR103-2 (includes EG:406896), MIR34B (includes EG:407041), MIR103-1 (includes EG:406895), MIR34C (includes EG:407042), MIRN327, MIR107 (includes EG:406901), HNF4A	This gene encodes a protein that catalyzes the condensation of nicotinamide with 5-phosphoribosyl-1-pyrophosphate to yield nicotinamide mononucleotide, one step in the biosynthesis of nicotinamide adenine dinucleotide. The protein is an adipokine that is
207535_s_at	-1.28772	nuclear factor of kappa light polypeptide gene enhancer in B-cells 2 (p49/p100)	NFKB2	4791	transcription regulator	4-1BB Signaling in T Lymphocytes; Activation of IRF by Cytosolic Pattern Recognition Receptors; Acute Myeloid Leukemia Signaling; Acute Phase Response Signaling; Altered T Cell and B Cell Signaling in Rheumatoid Arthritis; Androgen Signaling; Angiopoietin	apoptosis, survival, expression in, cell death, growth, activation in, proliferation, differentiation, induction in, transcription in	Parkinson's disease, osteopetrosis, cancer, tumorigenesis, delayed hypersensitive reaction, toxoplasmic encephalitis, immune complex nephritis, hyperplasia, lymphoid cancer, lymphomagenesis, non-Hodgkin's disease, B-cell non-Hodgkin's disease, hypertrophy	IL6, NOS2, IL8, TNF, ICAM1, reporter gene, PTGS2, BCL2L1, CCL2, VCAM1, CCL5, BIRC3, TNFAIP3, Cytokine, NFKBIA	TNF, lipopolysaccharide, IL1B, phorbol myristate acetate, TRAF6, IKBKB, TRAF2, NFKBIA, MYD88, TLR4, hydrogen peroxide, RIPK1, IL1A, CHUK, Il1	RELA, RELB, HIST1H2BB, REL, BCL3, NFKB1, NFKB2, BTRC, CHUK, Tax, NFKBIE, XRCC5, PRPF8, UBB, IARS	NFKB has been detected in numerous cell types that express cytokines, chemokines, growth factors, cell adhesion molecules, and some acute phase proteins in health and in various disease states. NFKB is activated by a wide variety of stimuli such as cytoki
204715_at	-1.59339	pannexin 1	PANX1	24145	transporter	NA	signaling, influx in	NA	cation, NAD+, propidium, ATP	LDL, lipopolysaccharide, peripheral blood monocytes	P2RX7, IKBKG	The protein encoded by this gene belongs to the innexin family. Innexin family members are the structural components of gap junctions. This protein and pannexin 2 are abundantly expressed in central nerve system (CNS) and are coexpressed in various neuron
37028_at	-1.34462	protein phosphatase 1, regulatory (inhibitor) subunit 15A	PPP1R15A	23645	other	EIF2 Signaling	DNA damage response, cell cycle progression, apoptosis, contact growth inhibition, colony formation, volume, quantity, growth, expression in, recovery	hypersplenism, ischemia	EIF2S1, Glycogen Phosphorylase, GADD45A, CA9, Immediate early, DDIT3, HSPA5, CCND1, TP53, IL4, Hemoglobin, Ppp1ca	TNF, IL24, EIF2AK3, methapyrilene, fibroblasts, TP53, SB203580, bee venom, methyl methanesulfonate, black raspberry extract, kainic acid, CREM, n-nitrosomethylbenzylamine, phenethyl isothiocyanate, NFYA	PPP1CA, MLL, SMARCB1, Pp1, PPP1CC, KIF3A, PPP1CB, LYN, MLLT3, HSPA8, Glc7p, EIF2S1, TSN, POU3F3, ZNF512B	This gene is a member of a group of genes whose transcript levels are increased following stressful growth arrest conditions and treatment with DNA-damaging agents. The induction of this gene by ionizing radiation occurs in certain cell lines regardless o
209678_s_at	-1.30923	protein kinase C, iota	PRKCI	5584	kinase	14-3-3-mediated Signaling; Aldosterone Signaling in Epithelial Cells; Androgen Signaling; Axonal Guidance Signaling; Breast Cancer Regulation by Stathmin1; Calcium-induced T Lymphocyte Apoptosis; CCR3 Signaling in Eosinophils; CCR5 Signaling in Macrophage	apoptosis, activation in, proliferation, cell death, migration, adhesion, binding, formation, invasion, survival	neoplasia, hypertrophy, hypertension, Alzheimer's disease, papillomatosis, alkalinization, diabetes, hypoinsulinemia, gastric cancer, gastric carcinoma, ovarian cancer, Waldenstrom's macroglobulinemia, cancer, major depression	MAPK1, Erk1/2, RAF1, NFkB, Erk, MAPK3, CREB1, SRC, Ras, MAPK8, Mapk, PRKD1, NFE2L2, MARCKS (includes EG:4082), Pld	diacylglycerol, phorbol myristate acetate, Ca2+, D-glucose, phorbol esters, INS1, phorbol 12,13-dibutyrate, bisindolylmaleimide I, lipopolysaccharide, calcium, phosphatidylinositol-3,4,5-triphosphate, reactive oxygen species, Plc, arachidonic acid, Plc ga	PARD6A, PARD3, CDC42, PARD6B, GNB2L1, RAC1, PARD6G, SQSTM1, YWHAH, Par6, BTK, AKAP5, NIPSNAP1, GBAS, PICK1	This gene encodes a member of the protein kinase C (PKC) family of serine/threonine protein kinases. The PKC family comprises at least eight members, which are differentially expressed and are involved in a wide variety of cellular processes. This protein
206157_at	-1.33758	pentraxin-related gene, rapidly induced by IL-1 beta	PTX3	5806	other	Role of Pattern Recognition Receptors in Recognition of Bacteria and Viruses	phagocytosis, internalization, clearance, binding, recognition, mitogenesis, clearance by, recognition by, proliferation, permeability transition	hemorrhage, bronchopulmonary aspergillosis, colorectal cancer	PTX3, F3, hyaluronic acid, nitric oxide, CXCL2, CCL13, IL1B, I alpha I, C1q (Complement Complex1q), TNF, FGF2, IL6, REL, NFKBIA, platelet activating factor	TNF, lipopolysaccharide, IL1B, SP600125, CEBPA, Hcg (chorionic gonadotropin complex), CHUK, camptothecin, MAPK9, FAS, NFKBIA, actinomycin D, TNFSF12, trinitrobenzenesulfonic acid, IKBKB	C1q, C1q (Complement Complex1q), FGF2, Ompa, Alpha1 PI, Complement Component 1, ITIH, Factor H, TNFAIP6, I alpha I, NFKB1, RELA, zymosan, MIR142 (includes EG:406934)
202071_at	-1.76717	syndecan 4	SDC4	6385	other	NA	formation, migration, binding, cell spreading, proliferation, morphology, accumulation in, apoptosis	Huntington's disease	PRKCA, RAC1, ATF2, TGM2, TNC, P38 MAPK, ASIP, Jnk, Pkc, AGRP, SPP1, PTK2, LAMA3, PCSK5, ITGA4	TNF, NFkB, F2, lipopolysaccharide, FN1, IFNG, DSBA, Nfat, RELA, androgen, NKX3-1, diamide, CD44, APOE, RUNX1T1	FGF2, SDCBP, SDCBP2, CCL5, TNFSF13, SDC3, MIB1, Pkc, SERPINC1, LAMA4, FGFR1, CDCP1, SPP1, TRAPPC4, SDC2	The protein encoded by this gene is a transmembrane (type I) heparan sulfate proteoglycan that functions as a receptor in intracellular signaling. The encoded protein is found as a homodimer and is a member of the syndecan proteoglycan family. This gene i
217813_s_at	-1.32325	spindlin 1	SPIN1	10927	other	NA	NA	NA	NA	TERT, Large T Antigen, Small T-antigen, HRAS, AGTR1, AGT	EIF2C3, MIR148A (includes EG:387166), PTN, MIR214 (includes EG:406996), MIR148A (includes EG:406940), MIR148B (includes EG:442892), ARRB2, ARRB1, YBX2	NA
221829_s_at	-1.34301	transportin 1	TNPO1	3842	transporter	RAN Signaling	binding, binding in, recognition in, entrance in	rheumatoid arthritis	HNRNPA1, CDK5R1, SLBP, ELAVL1, REV, GAG-POL, RPL5, SMAD3, Nab2p, Ul84, SMAD4, RPS7, RPL23A, SFRS1, Capsid	RAN, HNRNPA1, GTP, Cd3, REV, RANBP1, KPNB1, Pka, CDK5R1, CDK5, myeloid dendritic cells, 4-hydroxytamoxifen, ESR1, CD40LG, uranyl acetate	RAN, HNRNPA1, Importin alpha, SMAD9, RANBP2, RANBP1, NUP98, RGPD5, SNUPN, KPNA, NUP153, KIF22, HNRNPM, NXF1, RPL23A	This gene encodes the beta subunit of the karyopherin receptor complex which interacts with nuclear localization signals to target nuclear proteins to the nucleus. The karyopherin receptor complex is a heterodimer of an alpha subunit which recognizes the
200668_s_at	-1.57407	ubiquitin-conjugating enzyme E2D 3 (UBC4/5 homolog, yeast)	UBE2D3	7323	enzyme	Hypoxia Signaling in the Cardiovascular System; Protein Ubiquitination Pathway	proliferation, differentiation, growth, cell cycle progression, assembly in, binding in	hypertension, non-insulin-dependent diabetes mellitus	TP53, NFKBIA, MDM2, UBE2D3 (includes EG:7323), SMAD2, SMAD4, HIPK2, BIRC6, ZSWIM2, MYH7, BRCA1/BARD1, IREB2, RBX1 (includes EG:9978), ZNRF2, ZNRF1	UBE2D3 (includes EG:7323), ZNRF2, CUL3, CUL1, CUL5, RNF7, ZNRF1, RBX1 (includes EG:9978), 6-hydroxydopamine, GnRH analog, doxorubicin, actinomycin D, KF1B, retinoic acid, APP	RNF126, RNF11, BRCA1, TRIM39, TRAF6, RNF5 (includes EG:6048), NEDD4, XIAP, DTX3L, RNF25, SIAH1, Ubiquitin, TRIM2, TRIM8, CHFR	The modification of proteins with ubiquitin is an important cellular mechanism for targeting abnormal or short-lived proteins for degradation. Ubiquitination involves at least three classes of enzymes: ubiquitin-activating enzymes, or E1s, ubiquitin-conju
203319_s_at	-1.47544	zinc finger protein 148	ZNF148	7707	transcription regulator	NA	response, apoptosis, growth, quantity	neoplasia, cancer, coronary artery disease, infection, leiomyomatosis, uterine cancer, uterine leiomyoma, lymphoid cancer, lymphomagenesis, non-Hodgkin's disease, T-cell non-Hodgkin's disease, peripheral T-cell lymphoma	TP53, COX5B, STAT1, VIM, CDKN1A, FDX1, CXCL5, ITGAM, CASP8, CASP3, PARP1	resveratrol, butyric acid, tetrachlorodibenzodioxin, beta-estradiol, 4-hydroxytamoxifen, IFNB1, VIM, 1,10-phenanthroline, SP1	PTRF, SP1, TP53, MDM2, E1a, HNRPDL, EP300, STAT3, YY1, ITGAM, PTCRA, ODC1, LCK, CXCL5, COX5B	NA
Most activated by p53
Affy	Deregulation	Gene Title	Gene Symbol	ENTREZ GENE ID	Type	Canonical Pathway	Role in the cell	Disease	Regulates	Regulated by	Binds	Summary
213041_s_at	-1.67571	ATP synthase, H+ transporting, mitochondrial F1 complex, delta subunit	ATP5D	513	transporter	Oxidative Phosphorylation; Purine Metabolism	NA	NA	ATP, ADP, H+	MAPT, PSEN1, INSR, IGF1R, APP, mono-(2-ethylhexyl)phthalate, PLG, ATP5B, Alpha subunit ATP synthase, ATP5O, oligomycin	SGK1, DLG4, PSMD6, ATP5A1, ATP5B, EIF1B, ATG5 (includes EG:9474), HTT, RIPK2, SLC2A4, ATP5C1	This gene encodes a subunit of mitochondrial ATP synthase. Mitochondrial ATP synthase catalyzes ATP synthesis, utilizing an electrochemical gradient of protons across the inner membrane during oxidative phosphorylation. ATP synthase is composed of two lin
200921_s_at	-1.86802	B-cell translocation gene 1, anti-proliferative	BTG1	694	transcription regulator	Cell Cycle Regulation by BTG Family Proteins	proliferation, apoptosis, differentiation, growth	lymphoid cancer, lymphomagenesis, non-Hodgkin's disease, T-cell non-Hodgkin's disease, peripheral T-cell lymphoma, major depression, neoplasia, cancer	amino acids, CNOT7, BTG1, reporter gene	lipopolysaccharide, Cd3, beta-estradiol, doxorubicin, TP53, CD28, IFNG, CD40LG, myeloid dendritic cells, methyl methanesulfonate, EPO, KITLG, epithelial cells, smooth muscle cells, prednisolone	PRMT1, CNOT7, CNOT8, MIRLET7A1, MIRLET7F2, MIR30D (includes EG:407033), MIRLET7F1, MIR29B1, MIR128-1 (includes EG:406915), MIR291B, MIRLET7A3, MIRN325, MIR20A (includes EG:406982), MIR30A (includes EG:407029), MIR218-2 (includes EG:407001)	This gene is a member of an anti-proliferative gene family that regulates cell growth and differentiation. Expression of this gene is highest in the G0/G1 phases of the cell cycle and downregulated when cells progressed through G1. The encoded protein int
220046_s_at	-1.70295	cyclin L1	CCNL1	57018	other	NA	NA	breast cancer	NA	bee venom, PDGF-BB, U0126, lipopolysaccharide	MIR21 (includes EG:406991), MIR199A2, MIR300 (includes EG:723833), MIR199A1, MIR18A, MIRN340, Cdc2l1	NA
201183_s_at	-1.68653	chromodomain helicase DNA binding protein 4	CHD4	1108	enzyme	DNA Methylation and Transcriptional Repression Signaling	remodeling, development	NA	Histone, RRAD, reporter gene, CD4	MTA1, MYC, ESR1, 4-hydroxytamoxifen, TFF1, NAB2, BCL6, dexamethasone, TGFB1	HDAC1, HDAC2, IKZF1, MTA2, MTA1, RBBP4, SMARCA4, IKZF3, MBD3 (includes EG:53615), Histone h3, MTA3, SMARCC1, Ck2 alpha, MBD3L1, NAB1	The product of this gene belongs to the SNF2/RAD54 helicase family. It represents the main component of the nucleosome remodeling and deacetylase complex and plays an important role in epigenetic transcriptional repression. Patients with dermatomyositis d
208811_s_at	-1.83837	DnaJ (Hsp40) homolog, subfamily B, member 6	DNAJB6	10049	transcription regulator	NRF2-mediated Oxidative Stress Response	cell death, organization, growth, formation	Rett syndrome, Parkinson's disease	NFATC3, TNF, CASP3, KRT18, GCM1	STAT4, BMS-690514, SUZ12, ERBB2, TGFB1, bortezomib	HRNR, HDAC5, MYC, GH1, KRT8, HSPA8, TSC22D1, Hsp70, PHLDA3, PIK3CA, BRMS1, HDAC7, KRT18, ARRB1, HDAC4	This gene encodes a member of the DNAJ protein family. DNAJ family members are characterized by a highly conserved amino acid stretch called the 'J-domain' and function as one of the two major classes of molecular chaperones involved in a wide range of ce
201995_at	-1.69868	exostoses (multiple) 1	EXT1	2131	enzyme	NA	outgrowth, differentiation, self-renewal, pathfinding	Alzheimer's disease, non-insulin-dependent diabetes mellitus, coronary artery disease, multiple hereditary exostoses, neoplasia, cancer, bone cancer, chondrosarcoma	heparan sulfate proteoglycan, glycosaminoglycan, heparan sulfate, NANOG, Erk1/2	TNF, T lymphocytes, Immunoglobulin, NFkB, Small T Antigen, TGFB1, FOXO3, Estrogen receptor, APP	PRKAA1, PRKAG1, RAB7A, UBE2L3, WBSCR22, PSMB3, OTUB1, QPCTL, DDX20, CDC37, UFM1, PSMC3, EIF2S3, PCGF6, PLP2	This gene encodes an endoplasmic reticulum-resident type II transmembrane glycosyltransferase involved in the chain elongation step of heparan sulfate biosynthesis. Mutations in this gene cause the type I form of multiple exostoses. [provided by RefSeq]
204560_at	-1.66698	FK506 binding protein 5	FKBP5	2289	enzyme	Glucocorticoid Receptor Signaling; NRF2-mediated Oxidative Stress Response	survival, apoptosis, proliferation	depressive disorder, major depression, rheumatoid arthritis	NFkB, PGR, NR3C1, dexamethasone, NFKBIA, TGFB1, Calcineurin	dexamethasone, NR3C1, prednisolone, AR, 1,2-dithiol-3-thione, R5020, RU486, tacrolimus, CLOCK, NU-7026, metribolone, AKAP13, lysophosphatidic acid, dihydrotestosterone, PubChem compound 24978547	NR3C1, Hsp90, STK11, FKBP4, FES, PPID, REL, Ns5a, HSP90AA1, MAP3K7, HSF1, NSFL1C, PGR, IKBKE, ESR1	The protein encoded by this gene is a member of the immunophilin protein family, which play a role in immunoregulation and basic cellular processes involving protein folding and trafficking. This encoded protein is a cis-trans prolyl isomerase that binds
210338_s_at	-1.62633	heat shock 70kDa protein 8	HSPA8	3312	enzyme	Aldosterone Signaling in Epithelial Cells; Clathrin-mediated Endocytosis Signaling; Glucocorticoid Receptor Signaling; Huntington's Disease Signaling; Protein Ubiquitination Pathway	cell death, apoptosis, growth, aggregation in, survival, cell viability, proliferation, expression in, colony formation, activation in	neoplasia, cancer, liver cancer, hepatocellular carcinoma, acidosis, experimental colitis, amyotrophic lateral sclerosis, tumorigenesis, hypertrophy, Huntington's disease, colorectal cancer, colon cancer, colon carcinoma, Alzheimer's disease, rheumatoid a	TNF, BAG1, HSPA8, IL6, TP53, Hsp70, IL8, MAPT, IL1B, Ul9, CFTR, HTT, SNCA, AR, IL12B	17-allylamino-17-demethoxygeldanamycin, geldanamycin, ATP, Hsp70, IFNG, DNAJB1, ABL1, BCR, HSF1, LY294002, Interferon Beta, RET, Cd3, APP, benzyloxycarbonyl-Leu-Leu-Leu aldehyde	BAG1, IKBKG, STUB1, TP53, DNAJB1, STIP1, ST13, Hsp90, Hsp70, BAG2, HSPBP1, NR3C1, FANCC, HSPA8, APP	The product encoded by this gene belongs to the heat shock protein 70 family which contains both heat-inducible and constitutively expressed members. The latter are called heat-shock cognate proteins. This gene encodes a heat-shock cognate protein. This p
202081_at	-1.8201	immediate early response 2	IER2	9592	other	NA	NA	breast cancer	NA	U0126, Ins, IRAK4, STAT6, DACH1, IGF2, RELA, PDGF-BB, HMGA1, NRG2, paclitaxel, triamcinolone acetonide, CCL5, NR3C1, ERBB3	MIRN326, MIR150, SRF, MIR207, Mrnp, ELAVL2	NA
208785_s_at	-1.70043	microtubule-associated protein 1 light chain 3 beta	MAP1LC3B	81631	other	NA	quantity, cell death, ruffling	experimentally induced pancreatitis, neoplasia, cancer, breast cancer, infiltrating duct breast carcinoma	CAT, RAC1, reactive oxygen species, Rac1	ATG4B, CCL2, resveratrol, WiDr cells, 3-methyladenine, akt inhibitor X, Sw 620 cells, Dld 1 cells, Sw 480 cells, LY294002, pepstatin, E64d, LoVo cells, Small T Antigen, KRAS	ATG7, ATG3, ATG4B, SQSTM1, MAP1A, SOS1, WDFY3, DYNLL1, UPF2, C19ORF50, SIRT1, LUC7L2, RAD1, KBTBD7, PRPF40A	The product of this gene is a subunit of neuronal microtubule-associated MAP1A and MAP1B proteins, which are involved in microtubule assembly and important for neurogenesis. Studies on the rat homolog implicate a role for this gene in autophagy, a process
218846_at	-1.5935	mediator complex subunit 23	MED23	9439	transcription regulator	PPAR?/RXR? Activation	NA	NA	TBP, CDK8, CEBPB, E1a, ELK1, KISS1, RNA polymerase II	beta-estradiol, MED24, tetrachlorodibenzodioxin, retinoic acid, Interferon Alpha, RNA polymerase II	MED24, MED16, MED17, MED14, MED26, MED13, MED10, MED1, CDK8, ESR2, ESR1, HNF4A, Histone h4, Cebpb, PUM2	The activation of gene transcription is a multistep process that is triggered by factors that recognize transcriptional enhancer sites in DNA. These factors work with co-activators to direct transcriptional initiation by the RNA polymerase II apparatus. T
201939_at	-1.86861	polo-like kinase 2 (Drosophila)	PLK2	10769	kinase	Mitotic Roles of Polo-Like Kinase	apoptosis, degradation in, survival, growth, S phase, serine phosphorylation in	endometriosis, Huntington's disease	MPF, Apc, PLK2, CDC25, SIPA1L1, DLG4, BSN, SNCA	TP53, beta-estradiol, PLK2, cisplatin, LY294002, NFkB, GNB2, GNB1, prostaglandin E2, NR3C1, Igm, Igg1, Hel, raloxifene, trans-hydroxytamoxifen	CIB1, VPS16, VPS33A, MAGI2, IKBKAP, DLGAP4, USP7, Hsp90, VPS11, MPP3, WEE1, VPS18, SIPA1L1, MIR10A (includes EG:406902), MIRN339	Serum-inducible kinase is a member of the 'polo' family of serine/threonine protein kinases that have a role in normal cell division.[supplied by OMIM]
201835_s_at	-1.62825	protein kinase, AMP-activated, beta 1 non-catalytic subunit	PRKAB1	5564	kinase	AMPK Signaling; mTOR Signaling; PPAR?/RXR? Activation; Type II Diabetes Mellitus Signaling	differentiation, migration, cell death, biogenesis in, proliferation, growth	NA	ACACA, HMGCR, NOS3, MLXIPL, PFKFB3, IRS1, MLYCD, PPARGC1A, Akt, Mlck, EEF2K, Pfkfb, TSC2, Nos, MAPK14	AICAR, ADIPOQ, STK11, Adipor, metformin, AMP, D-glucose, PRKAA1, SCD, LEP, MAP3K7, peroxynitrite, acadesine, Insulin, INS1		The protein encoded by this gene is a regulatory subunit of the AMP-activated protein kinase (AMPK). AMPK is a heterotrimer consisting of an alpha catalytic subunit, and non-catalytic beta and gamma subunits. AMPK is an important energy-sensing enzyme tha
202527_s_at	-1.59878	SMAD family member 4	SMAD4	4089	transcription regulator	BMP signaling pathway; Cardiomyocyte Differentiation via BMP Receptors; Cell Cycle: G1/S Checkpoint Regulation; Chronic Myeloid Leukemia Signaling; Colorectal Cancer Metastasis Signaling; Factors Promoting Cardiogenesis in Vertebrates; Glucocorticoid Rece	proliferation, growth, apoptosis, morphology, cytostasis, transcription in, expression in, quantity, adhesion, survival	neoplasia, cancer, pancreatic cancer, pancreatic carcinoma, tumorigenesis, hypoxia, juvenile intestinal polyposis, colorectal carcinoma, head and neck cancer, developmental disorder, fibrosis, hyperplasia, alopecia, dysplasia, intestinal cancer, biliary t	CDKN1A, SERPINE1, reporter gene, CCND1, CDKN2B, SMAD2, SMAD4, GADD45B, CDKN1B, SMAD3, SMAD7, MST1R, FSTL3, SSTR2, GAST	TGFB1, Tgf beta, SMAD4, TGFBR1, SMAD2, BMP2, BMP4, Tgfb, TGFBR2, HRAS, BTRC, EID2, ZFYVE9, N-Ac-Leu-Leu-norleucinal, PD98059	SMAD3, SMAD2, SMAD1, PLXNB1, DNAJB2 (includes EG:3300), SKI, SP1, Smad2/3, PSG9, JUNB, UBE2I, EP300, SMAD4, SMAD5, SMAD6	This gene encodes a member of the Smad family of signal transduction proteins. Smad proteins are phosphorylated and activated by transmembrane serine-threonine receptor kinases in response to TGF-beta signaling. The product of this gene forms homomeric co
212167_s_at	-1.75998	SWI/SNF related, matrix associated, actin dependent regulator of chromatin, subfamily b, member 1	SMARCB1	6598	other	NA	proliferation, apoptosis, cell cycle progression, differentiation, migration, S phase, growth, senescence, disorganization in, formation	tumorigenesis, neoplasia, cancer, non-insulin-dependent diabetes mellitus, rheumatoid arthritis, insulin-dependent diabetes mellitus, hypoglycemia, rhabdoid tumor, rhabdomyosarcoma, teratoid rhabdoid tumor	CDC6, CDKN2A, CCND1, E2F1, FAS, Cyclin A, CDKN1A, TP53, CD44, MX1, ATP1B1, OAS3 (includes EG:4940), IFNB1, IFITM1, EIF2AK2	MYC, phosphatidylinositol 4,5-diphosphate, Ebna2, SMARCC1, IFNG, Lmp2a, SMARCB1, IKZF1	SMARCA4, SMARCC1, SMARCA2, MYC, SMARCE1, SMARCC2 (includes EG:6601), ACTL6A, POLR2A, RELB, TAT, PPP1R15A, SIN3A, ARID1B, SMARCB1, Baf60	The protein encoded by this gene is part of a complex that relieves repressive chromatin structures, allowing the transcriptional machinery to access its targets more effectively. The encoded nuclear protein may also bind to and enhance the DNA joining ac
217813_s_at	-1.57801	spindlin 1	SPIN1	10927	other	NA	NA	NA	NA	TERT, Large T Antigen, Small T-antigen, HRAS, AGTR1, AGT	EIF2C3, MIR148A (includes EG:387166), PTN, MIR214 (includes EG:406996), MIR148A (includes EG:406940), MIR148B (includes EG:442892), ARRB2, ARRB1, YBX2	NA
202816_s_at	-1.61833	synovial sarcoma translocation, chromosome 18	SS18	6760	other	NA	biogenesis, morphogenesis, growth, collapse, remodeling, contact repulsion, stability, elongation, formation	tumorigenesis	EPHB2, CCND1, EPHA8, Alpha tubulin, DCC, EFNA4, EFNB1, EFNA3, EPHA4, EPHB3, CDH1, ITGB1, SNAI2, SNAI1, CDKN1A	KDM5B	SSX1, SMARCA2, SNAI1, Ssx, SMARCB1, SS18, MLLT10, EP300, SSX2, SNAI2, SMARCA4, CDH1	NA
200668_s_at	-1.78254	ubiquitin-conjugating enzyme E2D 3 (UBC4/5 homolog, yeast)	UBE2D3	7323	enzyme	Hypoxia Signaling in the Cardiovascular System; Protein Ubiquitination Pathway	proliferation, differentiation, growth, cell cycle progression, assembly in, binding in	hypertension, non-insulin-dependent diabetes mellitus	TP53, NFKBIA, MDM2, UBE2D3 (includes EG:7323), SMAD2, SMAD4, HIPK2, BIRC6, ZSWIM2, MYH7, BRCA1/BARD1, IREB2, RBX1 (includes EG:9978), ZNRF2, ZNRF1	UBE2D3 (includes EG:7323), ZNRF2, CUL3, CUL1, CUL5, RNF7, ZNRF1, RBX1 (includes EG:9978), 6-hydroxydopamine, GnRH analog, doxorubicin, actinomycin D, KF1B, retinoic acid, APP	RNF126, RNF11, BRCA1, TRIM39, TRAF6, RNF5 (includes EG:6048), NEDD4, XIAP, DTX3L, RNF25, SIAH1, Ubiquitin, TRIM2, TRIM8, CHFR	The modification of proteins with ubiquitin is an important cellular mechanism for targeting abnormal or short-lived proteins for degradation. Ubiquitination involves at least three classes of enzymes: ubiquitin-activating enzymes, or E1s, ubiquitin-conju
221962_s_at	-1.78579	ubiquitin-conjugating enzyme E2H (UBC8 homolog, yeast)	UBE2H	7328	enzyme	Hypoxia Signaling in the Cardiovascular System; Protein Ubiquitination Pathway	binding in	infection	HIPK2, HIST1H2AE (includes EG:3012), RNF128, Ubiquitin, HDAC2, TRAF6, UBE2N, NFkB, Ube3	NFKBIA, TNF, prostaglandin J2, reticulocytes, TP63, IRF4, valproic acid, 2-cyano-3,12-dioxoolean-1,9-dien-28-oic acid, HTT, trichostatin A, SMARCA4, erythroblasts, APP, SBDS, Ubiquitin	Ubiquitin, RNF114, RNF113B, TRIM23, RNF34, DNM1L, RNF133, TRAIP, TRIM21, DTX3L, RNF146, TRIM2, ZBTB17, TRIM17, MRPL38	The modification of proteins with ubiquitin is an important cellular mechanism for targeting abnormal or short-lived proteins for degradation. Ubiquitination involves at least three classes of enzymes: ubiquitin-activating enzymes, or E1s, ubiquitin-conju
209486_at	-1.62464	UTP3, small subunit (SSU) processome component, homolog (S. cerevisiae)	UTP3	57050	other	NA	NA	NA	NA	camptothecin	PTN, CBFB, ZHX1, HAP1, ONECUT1, HNF4A	NA
